# Supplementary material for: (1R,2R)-2-(Pyridin-4-yl­methyl­amino)­cyclo­hexa­naminium chloride
Source: Acta Crystallogr Sect E Struct Rep Online. 2011 Feb 19;67(Pt 3):o676. doi: 10.1107/S1600536811005526 (PMC3051964; doi:10.1107/S1600536811005526)
Supplement: Supplementary file 2 [file e-67-0o676-Isup2.hkl]

# 
# h,k,l, Fc-squared, Fo-squared, sigma(Fo-squared) and status flag 
# 
data_I
_shelx_title ' 1 in P2(1)2(1)2(1)' 
_shelx_refln_list_code          4 
_shelx_F_calc_maximum      136.90 
_exptl_crystal_F_000       520.00 
_reflns_d_resolution_high  0.8107 
 
loop_ 
 _symmetry_equiv_pos_as_xyz 
 'x, y, z' 
 '-x+1/2, -y, z+1/2' 
 '-x, y+1/2, -z+1/2' 
 'x+1/2, -y+1/2, -z' 
 
_cell_length_a     5.5256 
_cell_length_b    13.9279 
_cell_length_c    16.6851 
_cell_angle_alpha  90.000 
_cell_angle_beta   90.000 
_cell_angle_gamma  90.000 
 
_shelx_F_squared_multiplier     1.000 
 
loop_ 
 _refln_index_h 
 _refln_index_k 
 _refln_index_l 
 _refln_F_squared_calc 
 _refln_F_squared_meas 
 _refln_F_squared_sigma 
 _refln_observed_status 
   2   0   0     1288.61     1327.32     23.59 o 
   4   0   0     2089.56     2128.00     39.22 o 
   6   0   0       17.93       15.88      3.72 o 
   1   1   0      515.37      462.39      5.50 o 
   2   1   0     1398.19     1448.98     14.66 o 
   3   1   0      318.48      310.90      5.28 o 
   4   1   0      398.53      409.80      7.03 o 
   5   1   0      206.19      218.56      9.65 o 
   6   1   0       64.81       61.49      6.58 o 
   0   2   0     1146.09     1088.69     12.83 o 
   1   2   0     9186.80     7470.29    139.94 o 
   2   2   0      242.18      267.30      4.06 o 
   3   2   0       28.49       39.44      1.67 o 
   4   2   0       11.02       13.52      1.69 o 
   5   2   0     1342.20     1394.15     30.54 o 
   1   3   0     4305.51     4001.88     44.07 o 
   2   3   0       21.06       26.42      1.69 o 
   3   3   0        0.78        0.08      0.35 o 
   4   3   0      158.99      153.40      5.23 o 
   5   3   0       29.80       24.63      3.86 o 
   6   3   0       21.50       14.55      3.47 o 
   0   4   0    18741.01    12930.47    135.95 o 
   1   4   0     4949.89     4650.89     60.92 o 
   2   4   0      143.34      135.35      2.43 o 
   3   4   0      653.61      641.14      8.36 o 
   4   4   0      347.63      347.04      8.47 o 
   5   4   0      114.14      102.08      6.62 o 
   6   4   0        0.23        3.23      1.93 o 
   1   5   0        9.69       14.20      1.12 o 
   2   5   0        6.57        5.45      2.78 o 
   3   5   0       13.22       12.93      1.70 o 
   4   5   0      794.92      829.93     14.94 o 
   5   5   0       99.48       99.31      6.61 o 
   6   5   0       45.66       45.32      5.93 o 
   0   6   0      705.86      691.26     10.38 o 
   1   6   0        6.59        7.42      0.80 o 
   2   6   0      555.92      556.46     10.18 o 
   3   6   0       63.38       53.77      3.99 o 
   4   6   0       91.49       77.55      5.13 o 
   5   6   0       12.87       12.89      2.17 o 
   6   6   0       12.32       12.98      3.90 o 
   1   7   0     2248.41     2326.02     20.04 o 
   2   7   0      415.68      425.07     14.16 o 
   3   7   0      408.58      403.04      9.31 o 
   4   7   0        7.11        8.98      2.38 o 
   5   7   0        1.83        2.98      1.40 o 
   6   7   0       15.33       12.50      3.80 o 
   0   8   0      452.63      413.29      7.98 o 
   1   8   0      759.76      798.81      8.83 o 
   2   8   0      136.86      127.87      6.48 o 
   3   8   0      153.23      165.04      7.97 o 
   4   8   0       11.71       13.57      2.88 o 
   5   8   0       22.38       21.58      5.46 o 
   6   8   0       51.19       62.18      7.63 o 
   1   9   0      247.63      240.57      4.24 o 
   2   9   0       11.99        8.05      1.65 o 
   3   9   0      234.78      238.94     10.04 o 
   4   9   0      322.77      346.81      9.85 o 
   5   9   0        0.04        1.35      1.42 o 
   0  10   0      194.72      198.88      5.72 o 
   1  10   0      234.94      229.56      5.50 o 
   2  10   0       24.36       21.35      2.58 o 
   3  10   0        5.79        4.85      2.61 o 
   4  10   0        1.60        3.48      1.47 o 
   5  10   0      115.76      140.12     10.22 o 
   1  11   0       29.73       24.17      2.14 o 
   2  11   0      585.97      622.24     18.48 o 
   3  11   0      111.78      113.27      5.46 o 
   4  11   0      277.91      304.91     18.02 o 
   5  11   0        2.76       -0.69      1.94 o 
   0  12   0     1341.04     1467.92     32.55 o 
   1  12   0        1.06        1.56      0.90 o 
   2  12   0       15.09       10.17      2.04 o 
   3  12   0       31.51       34.05      3.63 o 
   4  12   0       45.74       52.12      4.62 o 
   1  13   0      234.07      235.80      6.33 o 
   2  13   0        2.33        1.51      1.38 o 
   3  13   0      303.51      307.89     15.02 o 
   4  13   0       11.14        6.77      2.24 o 
   0  14   0        7.39        9.74      3.02 o 
   1  14   0       23.93       22.25      2.41 o 
   2  14   0        0.06        0.00      1.83 o 
   3  14   0       38.74       35.62      6.96 o 
   1  15   0       56.30       64.98      6.97 o 
   2  15   0       12.30       12.69      2.93 o 
   3  15   0        3.85        2.76      1.68 o 
   0  16   0        2.41        2.18      2.22 o 
   1  16   0       12.56       10.78      3.28 o 
   2  16   0      103.74      109.55      6.02 o 
   1   0   1     5898.49     5012.30     76.96 o 
   2   0   1      239.15      218.45      4.44 o 
   3   0   1      753.81      811.26     12.24 o 
   4   0   1      659.65      666.10     16.55 o 
   5   0   1       89.07       84.77      3.47 o 
   6   0   1      276.31      284.98     13.22 o 
  -6   1   1      197.57      221.74     11.83 o 
  -5   1   1       11.20       11.45      1.55 o 
  -4   1   1      608.07      590.23     11.10 o 
  -3   1   1       89.33       84.66      3.43 o 
  -2   1   1     1741.80     1779.90     17.28 o 
  -1   1   1     1064.66      954.08     11.16 o 
   0   1   1      197.73      178.68      3.67 o 
   1   1   1     1047.72      952.32     11.44 o 
   2   1   1     1721.52     1744.76     17.49 o 
   3   1   1       82.93       80.08      2.63 o 
   4   1   1      604.59      603.23     11.08 o 
   5   1   1       10.08        5.75      2.37 o 
   6   1   1      202.57      217.94     11.31 o 
  -5   2   1      502.83      517.37      9.22 o 
  -4   2   1      146.83      141.43      4.87 o 
  -3   2   1      505.03      520.76      9.31 o 
  -2   2   1     3897.80     3838.04     43.07 o 
   0   2   1      437.15      391.47      5.37 o 
   2   2   1     3902.46     3832.31     30.72 o 
   3   2   1      503.87      515.14      7.41 o 
   4   2   1      145.84      148.71      3.68 o 
   5   2   1      493.86      529.35     16.56 o 
   6   2   1        7.67        3.52      2.35 o 
  -6   3   1       42.94       42.87      5.31 o 
  -5   3   1       45.64       40.63      2.68 o 
  -4   3   1       37.71       34.32      2.15 o 
  -3   3   1      833.61      793.39     12.84 o 
  -2   3   1      213.34      244.08      5.26 o 
  -1   3   1     8148.87     7008.53     62.17 o 
   0   3   1     3101.68     2740.87     53.36 o 
   1   3   1     8223.42     7176.46    138.32 o 
   2   3   1      213.30      248.38      3.12 o 
   3   3   1      834.87      824.15      8.48 o 
   4   3   1       38.95       37.06      4.08 o 
   5   3   1       46.42       38.18      4.72 o 
   6   3   1       43.83       41.74      6.52 o 
  -6   4   1       50.36       53.87      6.17 o 
  -5   4   1        3.16        2.22      0.94 o 
  -4   4   1      106.80       86.68      3.21 o 
  -3   4   1      441.50      479.90      9.22 o 
  -2   4   1       41.39       36.32      1.95 o 
  -1   4   1      594.04      598.73      6.48 o 
   0   4   1      882.10     1042.43      9.33 o 
   1   4   1      612.75      629.66      8.44 o 
   2   4   1       34.41       33.11      1.42 o 
   3   4   1      435.61      451.72     11.71 o 
   4   4   1      108.06       99.84      6.04 o 
   5   4   1        3.63        1.59      1.72 o 
   6   4   1       49.62       53.10      5.87 o 
  -6   5   1       70.84       72.44      7.22 o 
  -5   5   1        7.65        5.81      1.29 o 
  -4   5   1      184.78      179.37      4.94 o 
  -3   5   1       57.00       51.06      2.29 o 
  -2   5   1      407.07      420.77     10.41 o 
  -1   5   1     1254.13     1227.33      9.97 o 
   0   5   1     2248.20     2307.46     19.03 o 
   1   5   1     1227.08     1208.82     18.33 o 
   2   5   1      415.45      442.04      6.70 o 
   3   5   1       52.94       44.34      3.69 o 
   4   5   1      186.66      195.95      8.80 o 
   5   5   1        7.98        5.30      2.35 o 
  -6   6   1       72.52       74.77      7.51 o 
  -5   6   1      198.59      221.70      8.01 o 
  -4   6   1       22.43       25.58      2.28 o 
  -3   6   1      121.20      111.63      6.84 o 
  -2   6   1      817.53      851.65     22.14 o 
  -1   6   1      913.28     1011.75      8.81 o 
   0   6   1      363.42      317.15      4.30 o 
   1   6   1      895.95      997.85     13.46 o 
   2   6   1      828.21      870.39     44.19 o 
   3   6   1      112.82      104.67      5.86 o 
   4   6   1       20.89       28.30      3.98 o 
   5   6   1      195.03      211.44     10.30 o 
   6   6   1       71.71       70.02      7.39 o 
  -6   7   1       54.11       65.29      7.50 o 
  -5   7   1       82.26       94.23      7.51 o 
  -4   7   1      170.15      180.56      5.35 o 
  -3   7   1       84.86       79.78      4.13 o 
  -2   7   1      589.77      581.50      8.97 o 
  -1   7   1      351.62      361.83      4.42 o 
   0   7   1        0.90        0.22      0.38 o 
   1   7   1      357.36      379.73      8.07 o 
   2   7   1      607.70      598.22     15.39 o 
   3   7   1       85.68       80.04      5.42 o 
   4   7   1      174.87      203.91      9.32 o 
   5   7   1       81.84       82.03      6.45 o 
   6   7   1       53.88       54.13      6.87 o 
  -6   8   1        7.45        9.92      3.50 o 
  -5   8   1       73.75       79.76      7.73 o 
  -4   8   1       16.79       20.58      2.22 o 
  -3   8   1      339.10      352.56      8.79 o 
  -2   8   1       60.74       63.20      2.71 o 
  -1   8   1        3.45        4.66      0.61 o 
   0   8   1       35.29       26.62      1.41 o 
   1   8   1        4.56        4.98      0.99 o 
   2   8   1       56.15       58.56      4.43 o 
   3   8   1      337.06      338.34     12.14 o 
   4   8   1       18.61       23.52      3.94 o 
   5   8   1       73.18       74.34      6.22 o 
   6   8   1        7.08       10.05      3.69 o 
  -5   9   1        7.30        7.07      2.80 o 
  -4   9   1       72.29       82.34     10.87 o 
  -3   9   1      291.21      292.88      8.58 o 
  -2   9   1      147.00      133.62      4.15 o 
  -1   9   1      794.56      824.45     13.02 o 
   0   9   1       75.88       71.01      2.21 o 
   1   9   1      786.90      843.18     10.91 o 
   2   9   1      146.53      142.46      7.41 o 
   3   9   1      285.82      290.88     11.52 o 
   4   9   1       72.14       74.85      6.10 o 
   5   9   1        7.66        6.63      1.98 o 
  -5  10   1        5.71        6.78      3.45 o 
  -4  10   1       40.61       35.26      5.25 o 
  -3  10   1       93.12       86.11      4.80 o 
  -2  10   1      823.47      856.85     15.45 o 
  -1  10   1       57.53       54.66      2.70 o 
   0  10   1      421.12      427.97      6.34 o 
   1  10   1       55.52       53.67      2.76 o 
   2  10   1      832.03      845.29     21.68 o 
   3  10   1       94.68       98.75      6.80 o 
   4  10   1       39.17       33.41      3.49 o 
   5  10   1        5.73        4.37      2.64 o 
  -5  11   1       19.30       18.19      4.75 o 
  -4  11   1       73.23       67.80      4.87 o 
  -3  11   1        3.51       -0.51      1.04 o 
  -2  11   1      679.11      710.01     14.13 o 
  -1  11   1        2.88        3.27      0.93 o 
   0  11   1        8.74        8.86      1.13 o 
   1  11   1        3.77        3.33      1.13 o 
   2  11   1      682.02      682.09     19.76 o 
   3  11   1        4.43        3.80      1.48 o 
   4  11   1       74.65       85.28      5.38 o 
   5  11   1       19.36       20.77      3.23 o 
  -4  12   1       13.21       14.70      2.69 o 
  -3  12   1       68.60       70.45      4.82 o 
  -2  12   1       58.76       53.00      4.23 o 
  -1  12   1       60.69       52.36      2.99 o 
   0  12   1       91.32       90.03      3.56 o 
   1  12   1       63.27       56.90      7.29 o 
   2  12   1       58.63       60.23      4.24 o 
   3  12   1       66.04       69.42      4.83 o 
   4  12   1       13.23       14.37      2.69 o 
  -4  13   1       68.27       86.78      8.73 o 
  -3  13   1       83.95       85.07      5.11 o 
  -2  13   1       46.54       45.21      3.92 o 
  -1  13   1       44.91       43.41      3.02 o 
   0  13   1        9.92       11.38      2.20 o 
   1  13   1       44.23       42.66      4.27 o 
   2  13   1       43.83       43.45      3.85 o 
   3  13   1       83.44       76.27      5.27 o 
   4  13   1       64.93       85.97      5.68 o 
  -3  14   1      159.03      158.29     12.32 o 
  -2  14   1       40.36       41.46      6.12 o 
  -1  14   1       42.58       42.71      3.14 o 
   0  14   1       11.04       11.77      2.25 o 
   1  14   1       42.52       43.04      3.72 o 
   2  14   1       41.48       38.50      5.75 o 
   3  14   1      163.94      178.31      7.64 o 
  -3  15   1       24.99       32.28      4.03 o 
  -2  15   1       66.45       61.65      4.75 o 
  -1  15   1       47.82       48.43      5.09 o 
   0  15   1       13.62       10.97      2.31 o 
   1  15   1       50.00       56.09      6.67 o 
   2  15   1       64.15       59.23      4.71 o 
   3  15   1       24.66       27.87      3.70 o 
  -2  16   1       45.55       46.00      4.46 o 
  -1  16   1       14.01       13.37      3.60 o 
   0  16   1       82.56       70.33     10.97 o 
   1  16   1       14.76       19.51      4.35 o 
   2  16   1       44.59       51.49      4.69 o 
   0  17   1       10.58       11.18      2.49 o 
   0   0   2      319.98      359.14      7.00 o 
   1   0   2      268.41      237.41      4.70 o 
   2   0   2     1679.84     1652.96     20.32 o 
   3   0   2       94.48      113.53      4.95 o 
   4   0   2      127.51      136.38      4.55 o 
   5   0   2        0.12       -0.37      0.92 o 
  -5   1   2       54.06       48.09      2.71 o 
  -4   1   2      208.06      208.77      4.76 o 
  -3   1   2       69.68       70.38      2.34 o 
  -2   1   2     1685.60     1708.88     17.04 o 
  -1   1   2     1566.92     1692.67     15.76 o 
   0   1   2      143.19      147.89      2.49 o 
   1   1   2     1531.54     1653.76     15.74 o 
   2   1   2     1695.17     1717.06     17.01 o 
   3   1   2       76.16       75.52      2.35 o 
   4   1   2      204.44      198.37      5.35 o 
   5   1   2       51.40       50.39      5.39 o 
   6   1   2       88.15       77.09      7.29 o 
  -6   2   2       27.89       24.53      4.24 o 
  -5   2   2       13.00        9.39      1.83 o 
  -4   2   2       57.88       54.00      2.42 o 
  -3   2   2      200.53      202.39      4.28 o 
  -2   2   2      803.26      825.10      9.52 o 
  -1   2   2     3211.16     3142.75     28.93 o 
   0   2   2       32.44       24.48      0.83 o 
   1   2   2     3209.94     3150.68     28.40 o 
   2   2   2      800.03      814.71      9.01 o 
   3   2   2      213.12      217.00      4.05 o 
   4   2   2       64.56       59.20      3.73 o 
   5   2   2       14.21       16.92      3.54 o 
   6   2   2       26.18       21.62      4.43 o 
  -6   3   2       96.21       97.49      5.25 o 
  -5   3   2      314.64      315.81      8.88 o 
  -4   3   2       37.12       36.53      2.22 o 
  -3   3   2     1892.64     2022.27     21.31 o 
  -2   3   2      755.23      829.26      9.89 o 
  -1   3   2      310.90      302.22      3.73 o 
   0   3   2      260.71      229.77      2.90 o 
   1   3   2      301.01      292.96      3.69 o 
   2   3   2      759.73      829.57      8.92 o 
   3   3   2     1876.10     2018.71     20.15 o 
   4   3   2       39.63       38.75      4.30 o 
   5   3   2      317.36      327.62     12.83 o 
   6   3   2       96.85      102.76      7.68 o 
  -6   4   2       79.03       78.69      4.79 o 
  -5   4   2      200.26      195.26      7.06 o 
  -4   4   2      117.35      110.92      3.70 o 
  -3   4   2     2028.10     2082.12     22.06 o 
  -2   4   2      200.83      196.73      3.98 o 
  -1   4   2     2158.68     2305.86     19.18 o 
   0   4   2      363.29      427.84      4.75 o 
   1   4   2     2130.35     2311.74     24.49 o 
   2   4   2      195.02      185.03      4.13 o 
   3   4   2     2034.40     2034.51     30.63 o 
   4   4   2      118.26      125.94      7.01 o 
   5   4   2      196.69      195.99      9.80 o 
   6   4   2       75.79       72.34      7.00 o 
  -6   5   2       32.07       38.06      3.89 o 
  -5   5   2       37.88       33.93      3.38 o 
  -4   5   2        1.61       -0.56      0.61 o 
  -3   5   2      229.86      209.78      4.84 o 
  -2   5   2     1665.46     1829.54     19.30 o 
  -1   5   2     1310.99     1406.99     12.95 o 
   0   5   2      205.52      164.33      4.32 o 
   1   5   2     1328.71     1414.64     15.01 o 
   2   5   2     1657.95     1786.27     51.40 o 
   3   5   2      231.74      211.50      8.56 o 
   4   5   2        1.09        2.59      1.67 o 
   5   5   2       41.12       34.32      4.74 o 
   6   5   2       31.51       28.32      4.98 o 
  -6   6   2       22.31       23.53      4.82 o 
  -5   6   2       41.14       35.60      3.57 o 
  -4   6   2      177.60      177.19      5.01 o 
  -3   6   2       43.58       38.30      3.08 o 
  -2   6   2     1141.83     1255.04     14.83 o 
  -1   6   2       32.42       23.08      1.29 o 
   0   6   2       67.04       59.88      2.17 o 
   1   6   2       32.86       20.67      1.46 o 
   2   6   2     1149.36     1269.04     16.54 o 
   3   6   2       48.08       40.39      4.07 o 
   4   6   2      172.42      166.11      8.53 o 
   5   6   2       41.40       34.62      4.86 o 
   6   6   2       23.42       26.56      4.90 o 
  -6   7   2        8.73        6.75      2.84 o 
  -5   7   2        1.07        1.73      1.16 o 
  -4   7   2       27.63       23.02      2.19 o 
  -3   7   2      200.42      193.31      5.04 o 
  -2   7   2     1012.52     1011.17     16.51 o 
  -1   7   2      685.71      709.84      7.01 o 
   0   7   2      238.45      209.08      4.53 o 
   1   7   2      672.55      699.78     10.86 o 
   2   7   2     1002.80      965.92     13.72 o 
   3   7   2      204.41      192.93      8.60 o 
   4   7   2       28.78       28.22      4.22 o 
   5   7   2        1.09        0.41      1.89 o 
   6   7   2        9.21        8.71      2.28 o 
  -5   8   2       73.00       68.09      7.30 o 
  -4   8   2       43.52       44.31      2.96 o 
  -3   8   2      712.43      745.35     11.56 o 
  -2   8   2      284.50      275.22      5.88 o 
  -1   8   2      950.20     1014.51      9.49 o 
   0   8   2      403.98      415.67      5.73 o 
   1   8   2      974.14     1036.47     18.51 o 
   2   8   2      283.04      287.35     10.43 o 
   3   8   2      707.39      720.19     19.51 o 
   4   8   2       40.94       31.98      4.56 o 
   5   8   2       73.74       54.96      6.14 o 
  -5   9   2       48.65       48.83      6.40 o 
  -4   9   2        5.86        4.77      1.24 o 
  -3   9   2      560.51      577.16     10.17 o 
  -2   9   2      156.99      165.17      4.89 o 
  -1   9   2       52.48       50.43      2.08 o 
   0   9   2       27.31       24.81      2.54 o 
   1   9   2       52.34       51.34      2.69 o 
   2   9   2      149.71      160.17      8.01 o 
   3   9   2      571.86      574.68     17.40 o 
   4   9   2        6.26        5.74      2.50 o 
   5   9   2       48.52       40.27      5.66 o 
  -5  10   2       15.91       11.54      3.65 o 
  -4  10   2       95.79       95.11      5.50 o 
  -3  10   2        2.84        1.42      0.89 o 
  -2  10   2       46.40       47.73      2.83 o 
  -1  10   2       69.24       64.61      2.42 o 
   0  10   2       23.90       21.48      1.53 o 
   1  10   2       68.80       65.79      5.20 o 
   2  10   2       48.47       53.46      5.30 o 
   3  10   2        4.05        4.82      2.12 o 
   4  10   2       92.03       94.10      7.16 o 
   5  10   2       14.95       15.89      2.81 o 
  -5  11   2        1.99        5.04      2.84 o 
  -4  11   2       94.20      104.42      8.47 o 
  -3  11   2       28.95       24.44      2.48 o 
  -2  11   2      267.57      282.99      6.72 o 
  -1  11   2       46.14       45.94      2.77 o 
   0  11   2        0.17       -0.32      0.64 o 
   1  11   2       43.26       42.93      3.21 o 
   2  11   2      260.92      276.94     11.76 o 
   3  11   2       26.22       15.48      3.52 o 
   4  11   2       95.60       97.20      7.53 o 
   5  11   2        1.81        1.00      1.55 o 
  -4  12   2      116.52      124.37      9.61 o 
  -3  12   2       39.77       35.13      3.62 o 
  -2  12   2      128.69      137.82      5.82 o 
  -1  12   2       68.65       64.58      3.12 o 
   0  12   2      105.61      106.81      3.86 o 
   1  12   2       72.69       65.39      3.84 o 
   2  12   2      128.94      122.06      8.02 o 
   3  12   2       42.17       34.59      3.60 o 
   4  12   2      118.10      127.43      8.85 o 
  -4  13   2        2.08        5.40      2.63 o 
  -3  13   2        5.75        3.24      1.62 o 
  -2  13   2        3.95        6.36      1.78 o 
  -1  13   2      183.30      186.06      5.58 o 
   0  13   2       36.56       39.80      3.71 o 
   1  13   2      180.22      179.22      9.45 o 
   2  13   2        4.89        7.71      1.81 o 
   3  13   2        5.97        5.42      1.83 o 
   4  13   2        1.87        2.29      1.59 o 
  -3  14   2       92.13       87.92      5.46 o 
  -2  14   2       23.99       26.24      3.24 o 
  -1  14   2      241.30      244.91      6.72 o 
   0  14   2       17.29       17.62      2.69 o 
   1  14   2      238.28      237.41     11.88 o 
   2  14   2       24.03       22.40      4.13 o 
   3  14   2       92.94       89.43      5.64 o 
  -3  15   2       22.09       16.90      2.81 o 
  -2  15   2        3.20        4.41      1.63 o 
  -1  15   2       31.15       38.90      4.08 o 
   0  15   2       28.06       34.57      7.71 o 
   1  15   2       31.13       30.27      5.27 o 
   2  15   2        2.73        3.50      2.51 o 
   3  15   2       21.42       22.37      3.40 o 
  -2  16   2       19.70       15.39      2.80 o 
  -1  16   2        2.05        7.36      2.11 o 
   0  16   2        8.96        4.87      3.35 o 
   1  16   2        2.37        5.42      2.73 o 
   2  16   2       20.22       22.06      4.73 o 
   0  17   2        0.43        0.88      1.59 o 
   1   0   3       26.19       18.06      1.24 o 
   2   0   3     1039.53     1041.27     14.03 o 
   3   0   3      220.85      256.98      5.87 o 
   4   0   3      919.40      924.75     14.89 o 
   5   0   3       23.71       21.16      3.20 o 
   6   0   3       84.93       99.98      8.03 o 
  -6   1   3       19.37       17.13      4.09 o 
  -5   1   3      178.86      191.29      6.39 o 
  -4   1   3      105.50       97.27      3.17 o 
  -3   1   3       88.79       76.78      2.43 o 
  -2   1   3      152.31      150.06      2.94 o 
  -1   1   3      913.83      979.83     10.02 o 
   0   1   3     4826.90     4019.44     62.45 o 
   1   1   3      913.69      999.99     10.22 o 
   2   1   3      161.08      160.87      3.14 o 
   3   1   3       93.22       83.77      3.31 o 
   4   1   3      106.33      103.02      4.94 o 
   5   1   3      180.96      186.14      9.83 o 
   6   1   3       18.47       15.68      3.85 o 
  -6   2   3        4.53        3.87      2.11 o 
  -5   2   3      130.21      143.00      5.65 o 
  -4   2   3      188.42      191.56      4.62 o 
  -3   2   3     1201.00     1295.11     14.61 o 
  -2   2   3      905.03      960.02     10.88 o 
  -1   2   3      839.02      892.25      8.01 o 
   0   2   3     1159.33     1159.41     11.51 o 
   1   2   3      861.27      895.91      9.74 o 
   2   2   3      924.52     1010.72     10.80 o 
   3   2   3     1187.92     1278.15     14.28 o 
   4   2   3      187.96      180.78      5.61 o 
   5   2   3      132.17      135.30      8.27 o 
   6   2   3        3.80        1.67      1.85 o 
  -6   3   3       17.69       17.37      3.95 o 
  -5   3   3        6.62        4.08      1.36 o 
  -4   3   3       48.26       43.80      3.80 o 
  -3   3   3       57.87       54.25      2.15 o 
  -2   3   3      162.68      209.47      3.87 o 
  -1   3   3     1404.69     1458.82     12.53 o 
   0   3   3     1764.48     1798.82     17.28 o 
   1   3   3     1375.65     1445.54     14.22 o 
   2   3   3      155.01      196.62      3.81 o 
   3   3   3       57.10       53.39      1.84 o 
   4   3   3       45.94       40.62      5.74 o 
   5   3   3        6.45        8.43      2.67 o 
   6   3   3       18.59       28.44      4.81 o 
  -6   4   3       23.82       27.82      3.44 o 
  -5   4   3       15.36       15.63      2.43 o 
  -4   4   3       66.29       58.60      2.63 o 
  -3   4   3      236.34      218.91      6.01 o 
  -2   4   3      224.84      260.87      5.48 o 
  -1   4   3     2418.56     2387.56     19.83 o 
   0   4   3      891.09      980.14     10.03 o 
   1   4   3     2431.30     2406.27     22.46 o 
   2   4   3      231.09      265.27      3.76 o 
   3   4   3      235.70      237.94      5.61 o 
   4   4   3       64.07       57.40      5.30 o 
   5   4   3       15.08       14.45      3.33 o 
   6   4   3       25.14       26.86      4.74 o 
  -6   5   3       38.93       39.33      4.02 o 
  -5   5   3       47.62       44.32      3.79 o 
  -4   5   3      205.76      208.51     10.13 o 
  -3   5   3       15.37       17.05      1.57 o 
  -2   5   3      472.25      539.02      7.77 o 
  -1   5   3      920.68      967.59      9.69 o 
   0   5   3     3723.36     3688.56     29.39 o 
   1   5   3      929.06      998.15     10.51 o 
   2   5   3      480.69      522.64     30.64 o 
   3   5   3       14.34       14.96      1.53 o 
   4   5   3      211.32      229.95     10.05 o 
   5   5   3       48.20       51.07      5.61 o 
   6   5   3       37.59       34.54      5.56 o 
  -6   6   3       66.63       74.02      5.39 o 
  -5   6   3      221.12      251.82      8.68 o 
  -4   6   3      933.90      974.17     15.91 o 
  -3   6   3       10.29       11.89      1.43 o 
  -2   6   3       86.25       81.32      4.92 o 
  -1   6   3      570.16      625.30      7.25 o 
   0   6   3       84.32       93.74      2.20 o 
   1   6   3      559.84      609.20      7.87 o 
   2   6   3       82.39       77.55      2.79 o 
   3   6   3        8.64        6.71      2.15 o 
   4   6   3      933.61     1017.35     24.84 o 
   5   6   3      222.26      245.59     11.70 o 
   6   6   3       65.72       72.04      7.39 o 
  -6   7   3        0.95        4.49      2.16 o 
  -5   7   3      197.30      206.35      8.04 o 
  -4   7   3       45.21       43.69      3.73 o 
  -3   7   3       44.11       47.41      2.55 o 
  -2   7   3       49.39       43.70      2.18 o 
  -1   7   3     1653.69     1735.12     16.14 o 
   0   7   3       12.06       20.50      1.41 o 
   1   7   3     1652.08     1724.87     17.57 o 
   2   7   3       47.86       42.94      5.88 o 
   3   7   3       47.62       48.09      4.78 o 
   4   7   3       42.22       51.90      5.39 o 
   5   7   3      197.04      193.69     10.43 o 
   6   7   3        1.16        1.33      2.25 o 
  -5   8   3        2.68        1.02      1.15 o 
  -4   8   3      118.94      120.49      5.79 o 
  -3   8   3      102.32       91.31      3.54 o 
  -2   8   3      130.75      136.25      3.98 o 
  -1   8   3      530.54      572.34      7.49 o 
   0   8   3        7.48        8.23      0.92 o 
   1   8   3      523.83      553.57      7.47 o 
   2   8   3      121.89      119.34      6.76 o 
   3   8   3      101.55       99.40      6.58 o 
   4   8   3      124.60      121.52      7.79 o 
   5   8   3        2.58        2.25      1.90 o 
  -5   9   3       34.45       36.01      7.00 o 
  -4   9   3      249.08      245.96      8.74 o 
  -3   9   3       68.90       66.71      3.22 o 
  -2   9   3      119.86      123.27      3.95 o 
  -1   9   3        5.26        4.34      0.79 o 
   0   9   3      917.61      897.95     10.12 o 
   1   9   3        6.46        8.72      1.87 o 
   2   9   3      129.78      123.62      7.14 o 
   3   9   3       64.39       71.53      5.74 o 
   4   9   3      250.13      241.91     11.48 o 
   5   9   3       34.26       34.98      5.47 o 
  -5  10   3       45.49       49.28      7.68 o 
  -4  10   3        8.38        6.09      1.87 o 
  -3  10   3       94.92       93.40      5.67 o 
  -2  10   3      590.52      600.30     10.06 o 
  -1  10   3       64.17       66.31      2.47 o 
   0  10   3      198.83      200.84      4.12 o 
   1  10   3       56.71       60.38      3.05 o 
   2  10   3      589.17      581.20     17.59 o 
   3  10   3       96.50       93.31      6.83 o 
   4  10   3        8.75        9.45      3.04 o 
   5  10   3       45.68       46.50      6.31 o 
  -5  11   3       15.57       12.85      3.89 o 
  -4  11   3       24.57       24.23      3.45 o 
  -3  11   3       92.78      100.06      4.17 o 
  -2  11   3      107.49      104.81      3.97 o 
  -1  11   3      197.03      201.63      4.58 o 
   0  11   3      876.40      914.87     12.91 o 
   1  11   3      200.47      210.39      9.87 o 
   2  11   3      103.99      103.55      7.15 o 
   3  11   3       89.96       83.89      6.74 o 
   4  11   3       24.43       21.59      4.29 o 
   5  11   3       15.03       17.94      4.11 o 
  -4  12   3       92.69      124.15      9.45 o 
  -3  12   3       70.00       72.30      3.82 o 
  -2  12   3       67.66       65.12      3.31 o 
  -1  12   3       78.77       76.71      3.41 o 
   0  12   3       48.65       41.21      4.49 o 
   1  12   3       82.28       78.10      6.26 o 
   2  12   3       70.86       58.93      6.19 o 
   3  12   3       70.01       57.10      6.41 o 
   4  12   3       95.47       90.18      8.27 o 
  -4  13   3       18.04       19.82      4.74 o 
  -3  13   3       68.08       75.37      4.81 o 
  -2  13   3       39.53       47.44      4.17 o 
  -1  13   3       34.41       29.76      2.58 o 
   0  13   3       30.65       22.49      5.16 o 
   1  13   3       33.76       29.67      3.11 o 
   2  13   3       40.38       46.50      5.93 o 
   3  13   3       65.16       65.99      7.16 o 
   4  13   3       17.29       14.71      2.84 o 
  -3  14   3       48.40       33.05      5.62 o 
  -2  14   3       29.44       29.50      3.39 o 
  -1  14   3        0.22        0.26      0.96 o 
   0  14   3        3.95        2.83      1.74 o 
   1  14   3        0.23        2.29      1.92 o 
   2  14   3       31.20       38.94      3.93 o 
   3  14   3       47.07       47.89      4.61 o 
  -3  15   3       30.02       37.82      6.13 o 
  -2  15   3        3.45        1.52      1.37 o 
  -1  15   3       38.98       36.94      4.04 o 
   0  15   3       78.52       77.17      5.30 o 
   1  15   3       38.95       35.80      5.64 o 
   2  15   3        3.88        2.77      1.75 o 
   3  15   3       30.60       34.62      4.31 o 
  -2  16   3        4.94        4.52      1.96 o 
  -1  16   3       25.90       26.83      3.50 o 
   0  16   3        1.12        0.04      1.90 o 
   1  16   3       26.90       26.90      5.05 o 
   2  16   3        4.48        6.76      2.76 o 
   0   0   4      800.53      734.36     16.66 o 
   1   0   4     1084.97     1085.49     15.89 o 
   2   0   4      697.68      771.39     11.41 o 
   3   0   4      123.44      122.28      3.95 o 
   4   0   4       13.60       16.36      1.87 o 
   5   0   4        2.47        4.91      1.53 o 
   6   0   4        6.13        5.38      2.55 o 
  -6   1   4       18.04       23.31      4.73 o 
  -5   1   4       53.14       49.57      5.63 o 
  -4   1   4       99.48       89.78      3.01 o 
  -3   1   4      234.25      256.58      4.68 o 
  -2   1   4     1218.60     1232.08     12.80 o 
  -1   1   4      389.07      415.91      5.14 o 
   1   1   4      387.89      419.45      5.48 o 
   2   1   4     1197.91     1209.65     13.25 o 
   3   1   4      225.32      252.63      5.35 o 
   4   1   4       98.41       86.21      3.08 o 
   5   1   4       53.70       55.73      3.85 o 
   6   1   4       18.69       25.30      4.83 o 
  -6   2   4       97.46      115.88      8.07 o 
  -5   2   4        0.85        0.30      0.93 o 
  -4   2   4      305.45      319.95      8.13 o 
  -3   2   4      312.48      328.73      5.55 o 
  -2   2   4      451.24      488.23      7.89 o 
  -1   2   4      670.33      701.51      6.62 o 
   0   2   4      271.13      215.79      3.40 o 
   1   2   4      677.65      712.25      9.13 o 
   2   2   4      448.70      469.25      6.42 o 
   3   2   4      320.45      323.35      7.65 o 
   4   2   4      305.88      327.40      8.06 o 
   5   2   4        0.80        1.26      1.85 o 
   6   2   4       96.38       91.03      7.51 o 
  -6   3   4        3.96        2.95      1.90 o 
  -5   3   4      293.86      324.92      9.19 o 
  -4   3   4      101.37      107.86      4.76 o 
  -3   3   4      554.04      566.05      8.37 o 
  -2   3   4       35.47       33.04      1.56 o 
  -1   3   4      814.11      815.69      7.80 o 
   0   3   4     1302.29     1370.55     13.92 o 
   1   3   4      812.96      808.69      9.04 o 
   2   3   4       34.01       34.23      1.36 o 
   3   3   4      567.19      584.81      7.83 o 
   4   3   4      101.14      109.20      4.31 o 
   5   3   4      294.79      312.79     13.23 o 
   6   3   4        4.11        2.18      2.24 o 
  -6   4   4       56.59       56.55      5.91 o 
  -5   4   4       12.55       11.54      4.87 o 
  -4   4   4      276.05      288.12      8.15 o 
  -3   4   4       72.88       89.74      6.44 o 
  -2   4   4      198.57      206.88      4.00 o 
  -1   4   4       76.58       88.42      1.96 o 
   0   4   4      165.05      149.39      3.01 o 
   1   4   4       77.49       91.14      2.72 o 
   2   4   4      188.66      190.59      3.95 o 
   3   4   4       74.64       87.38      3.43 o 
   4   4   4      272.44      280.92     11.49 o 
   5   4   4       12.44        6.37      2.41 o 
   6   4   4       56.05       48.90      6.35 o 
  -6   5   4       40.10       39.98      4.08 o 
  -5   5   4       16.10       14.95      2.45 o 
  -4   5   4       29.16       29.40      3.67 o 
  -3   5   4      325.89      321.83      6.18 o 
  -2   5   4      496.07      514.01      7.79 o 
  -1   5   4      299.66      341.41      4.67 o 
   0   5   4     2448.26     2349.67     22.94 o 
   1   5   4      307.12      350.35      6.06 o 
   2   5   4      477.52      490.91      8.82 o 
   3   5   4      333.01      344.02      7.32 o 
   4   5   4       28.68       30.77      4.33 o 
   5   5   4       17.20       13.59      3.28 o 
   6   5   4       41.07       40.20      6.02 o 
  -6   6   4        3.17        4.82      1.62 o 
  -5   6   4       10.21        5.95      1.75 o 
  -4   6   4       47.39       51.54      6.16 o 
  -3   6   4      101.71       99.04      3.59 o 
  -2   6   4       89.77       97.12      2.98 o 
  -1   6   4      596.80      561.39      6.85 o 
   0   6   4     1688.98     1734.84     21.11 o 
   1   6   4      610.85      579.95      7.33 o 
   2   6   4       87.62       91.82      8.65 o 
   3   6   4      102.63      109.11      6.49 o 
   4   6   4       44.83       49.20      5.38 o 
   5   6   4       10.07       13.16      3.43 o 
   6   6   4        3.42        7.71      2.76 o 
  -6   7   4        3.98        6.12      2.07 o 
  -5   7   4       14.63       14.63      2.64 o 
  -4   7   4       31.52       28.93      3.19 o 
  -3   7   4       32.00       36.42      2.34 o 
  -2   7   4      305.53      289.64      7.28 o 
  -1   7   4      107.94      108.53      3.60 o 
   0   7   4       46.65       45.62      1.66 o 
   1   7   4      108.30      104.94      2.64 o 
   2   7   4      314.65      306.29      6.58 o 
   3   7   4       32.24       27.95      4.02 o 
   4   7   4       31.96       23.98      4.03 o 
   5   7   4       15.07       14.16      3.69 o 
   6   7   4        3.52        4.43      2.82 o 
  -5   8   4        5.12        4.16      3.47 o 
  -4   8   4       89.34       82.90      4.83 o 
  -3   8   4      164.56      188.96      5.12 o 
  -2   8   4      112.49      128.70      3.84 o 
  -1   8   4      706.01      685.01      8.49 o 
   0   8   4      837.58      932.67     10.16 o 
   1   8   4      703.64      701.02      8.95 o 
   2   8   4      107.96      126.27      7.05 o 
   3   8   4      161.13      176.78      9.10 o 
   4   8   4       84.61       80.29      6.48 o 
   5   8   4        4.87        4.64      2.69 o 
  -5   9   4       43.31       55.59      4.88 o 
  -4   9   4       34.26       35.27      3.76 o 
  -3   9   4      350.51      340.97      9.89 o 
  -2   9   4      428.79      444.02      8.04 o 
  -1   9   4      295.94      299.63      5.25 o 
   0   9   4      311.09      297.38      5.01 o 
   1   9   4      302.31      298.21      7.05 o 
   2   9   4      430.15      412.75     14.08 o 
   3   9   4      351.50      339.22     13.25 o 
   4   9   4       34.08       38.42      5.40 o 
   5   9   4       45.82       58.36      6.79 o 
  -5  10   4        0.70        2.30      1.42 o 
  -4  10   4      187.55      200.35      8.07 o 
  -3  10   4       53.85       58.37      3.91 o 
  -2  10   4      310.21      315.23      6.89 o 
  -1  10   4        6.81        5.33      0.92 o 
   0  10   4       66.07       70.93      2.43 o 
   1  10   4        6.66        5.46      2.87 o 
   2  10   4      314.54      332.93     12.80 o 
   3  10   4       53.42       48.39      5.67 o 
   4  10   4      187.98      198.39     10.87 o 
   5  10   4        0.78        2.28      2.29 o 
  -5  11   4       42.76       45.53      4.73 o 
  -4  11   4        2.43        0.86      1.18 o 
  -3  11   4      156.62      169.80      7.03 o 
  -2  11   4      144.69      142.76      4.63 o 
  -1  11   4       63.83       61.16      2.79 o 
   0  11   4       56.95       57.54      2.83 o 
   1  11   4       60.90       56.59      5.74 o 
   2  11   4      145.20      136.83      8.31 o 
   3  11   4      154.14      143.39      8.99 o 
   4  11   4        2.41        3.82      2.51 o 
   5  11   4       41.08       42.68      6.47 o 
  -4  12   4        7.67       10.45      2.34 o 
  -3  12   4       49.73       56.71      4.53 o 
  -2  12   4       10.26        7.55      1.52 o 
  -1  12   4      125.18      125.42      3.72 o 
   0  12   4      185.37      185.48      5.21 o 
   1  12   4      126.27      131.87      8.18 o 
   2  12   4       10.45       12.18      3.27 o 
   3  12   4       50.57       56.52      6.56 o 
   4  12   4        8.87       20.59      4.47 o 
  -4  13   4        2.89        2.50      2.54 o 
  -3  13   4        8.47        6.09      1.82 o 
  -2  13   4       78.65       75.34      3.61 o 
  -1  13   4       18.20       16.43      2.00 o 
   0  13   4       78.15       92.91      7.13 o 
   1  13   4       17.82       15.20      3.65 o 
   2  13   4       76.54       69.47      7.15 o 
   3  13   4        9.02        7.73      2.72 o 
   4  13   4        2.68        3.73      2.40 o 
  -3  14   4        0.11       -0.96      1.65 o 
  -2  14   4        0.48        1.49      1.24 o 
  -1  14   4       59.97       59.02      4.92 o 
   0  14   4        0.03        0.82      1.72 o 
   1  14   4       60.89       60.38      6.72 o 
   2  14   4        0.51        2.53      1.33 o 
   3  14   4        0.19        3.51      1.73 o 
  -3  15   4       11.18        8.46      3.14 o 
  -2  15   4       71.56       80.25      6.70 o 
  -1  15   4       14.57       15.40      2.66 o 
   0  15   4       45.96       47.38      6.31 o 
   1  15   4       14.41       14.74      3.85 o 
   2  15   4       71.66       71.47      5.21 o 
   3  15   4       11.19       13.78      2.79 o 
  -2  16   4       11.67       10.83      2.32 o 
  -1  16   4        5.26        4.62      2.26 o 
   0  16   4       10.69        7.05      2.95 o 
   1  16   4        5.11        6.23      2.99 o 
   2  16   4       12.14       14.39      4.30 o 
   1   0   5      182.59      166.23      7.00 o 
   2   0   5      164.99      150.51      4.10 o 
   3   0   5      128.30      113.70      5.34 o 
   4   0   5      409.45      418.48      9.16 o 
   5   0   5      139.85      133.23      6.98 o 
   6   0   5       69.89       75.35      7.76 o 
  -6   1   5        9.38       10.05      3.28 o 
  -5   1   5      106.96      115.43     12.84 o 
  -4   1   5       52.13       42.05      2.97 o 
  -3   1   5      793.33      840.47     10.32 o 
  -2   1   5     1236.49     1331.50     13.72 o 
  -1   1   5     1386.52     1343.74     15.42 o 
   0   1   5      650.14      719.87     11.21 o 
   1   1   5     1367.63     1288.51     13.69 o 
   2   1   5     1243.17     1322.50     14.52 o 
   3   1   5      787.09      828.62     10.92 o 
   4   1   5       53.65       44.39      2.85 o 
   5   1   5      106.08      117.93      7.25 o 
   6   1   5        9.50        6.83      2.68 o 
  -6   2   5       29.50       27.48      4.73 o 
  -5   2   5       12.77       11.96      1.99 o 
  -4   2   5       42.43       34.13      4.32 o 
  -3   2   5       13.14       20.92      1.45 o 
  -2   2   5      310.05      317.31      7.55 o 
  -1   2   5      271.40      276.49      4.27 o 
   0   2   5        0.07        0.53      0.37 o 
   1   2   5      286.41      286.36      4.44 o 
   2   2   5      317.08      315.51      5.09 o 
   3   2   5       11.43       18.06      2.03 o 
   4   2   5       40.92       35.39      5.59 o 
   5   2   5       11.95       10.91      3.10 o 
   6   2   5       29.88       23.62      4.72 o 
  -6   3   5        2.01        0.22      1.57 o 
  -5   3   5        9.44       11.06      3.46 o 
  -4   3   5       23.40       19.13      2.35 o 
  -3   3   5       31.06       28.68      1.61 o 
  -2   3   5     1709.78     1856.30     22.91 o 
  -1   3   5      549.90      517.07      5.54 o 
   0   3   5     1189.37     1232.63     13.04 o 
   1   3   5      550.04      511.14      6.68 o 
   2   3   5     1703.59     1853.86     24.63 o 
   3   3   5       29.30       25.49      1.49 o 
   4   3   5       22.98       25.84      2.43 o 
   5   3   5        9.23        9.99      2.85 o 
   6   3   5        2.48        1.50      1.93 o 
  -6   4   5        0.17       -0.12      1.68 o 
  -5   4   5       36.55       34.74      3.91 o 
  -4   4   5       14.85       15.06      2.21 o 
  -3   4   5      173.35      164.89      3.97 o 
  -2   4   5      209.71      209.96      4.03 o 
  -1   4   5      736.79      723.04      7.49 o 
   0   4   5       30.23       20.78      1.26 o 
   1   4   5      739.45      709.63     11.56 o 
   2   4   5      213.91      210.42      3.82 o 
   3   4   5      176.00      170.12      5.14 o 
   4   4   5       14.39       12.70      2.97 o 
   5   4   5       35.90       28.54      4.83 o 
   6   4   5        0.19        4.25      2.22 o 
  -6   5   5       35.19       34.34      4.98 o 
  -5   5   5       31.37       41.34      3.80 o 
  -4   5   5       11.15       10.06      2.12 o 
  -3   5   5      331.64      367.55     11.14 o 
  -2   5   5      115.68      113.42      4.19 o 
  -1   5   5      213.05      243.17      3.81 o 
   0   5   5      444.54      469.93      6.73 o 
   1   5   5      210.93      239.38      4.20 o 
   2   5   5      125.42      128.15      2.74 o 
   3   5   5      323.43      363.07     10.17 o 
   4   5   5       12.19       14.37      3.16 o 
   5   5   5       30.57       32.48      4.88 o 
   6   5   5       34.97       30.40      5.36 o 
  -6   6   5       67.26       66.86      5.27 o 
  -5   6   5       19.47       16.29      2.64 o 
  -4   6   5       63.38       61.71      4.20 o 
  -3   6   5      116.36      118.07      5.00 o 
  -2   6   5      317.14      335.50      6.00 o 
  -1   6   5     1223.88     1296.29     12.61 o 
   0   6   5        1.66        0.76      0.48 o 
   1   6   5     1211.29     1287.74     14.14 o 
   2   6   5      316.71      328.58      7.04 o 
   3   6   5      112.36      128.11      7.27 o 
   4   6   5       63.63       57.59      5.87 o 
   5   6   5       18.97       20.52      4.17 o 
   6   6   5       67.29       73.24      7.86 o 
  -6   7   5       20.49       17.58      3.01 o 
  -5   7   5      203.95      194.64      7.90 o 
  -4   7   5       20.52       19.58      2.72 o 
  -3   7   5      228.49      258.77      9.69 o 
  -2   7   5      140.36      147.20      3.93 o 
  -1   7   5      346.91      366.30      5.49 o 
   0   7   5        0.00        0.36      0.48 o 
   1   7   5      354.15      372.22      5.81 o 
   2   7   5      142.17      144.70      4.54 o 
   3   7   5      236.66      234.33     10.37 o 
   4   7   5       19.99       16.84      3.47 o 
   5   7   5      203.95      205.40     11.23 o 
   6   7   5       21.19       21.99      4.88 o 
  -5   8   5       30.23       37.35      4.06 o 
  -4   8   5      143.92      146.29      6.51 o 
  -3   8   5      204.48      194.39      6.99 o 
  -2   8   5      218.08      218.49      5.39 o 
  -1   8   5      435.06      429.16      6.30 o 
   0   8   5        4.86        6.05      1.02 o 
   1   8   5      434.22      427.84      6.61 o 
   2   8   5      214.80      216.80      5.81 o 
   3   8   5      204.20      194.28      9.67 o 
   4   8   5      144.89      144.90      8.88 o 
   5   8   5       30.44       34.97      5.56 o 
  -5   9   5        3.16        1.19      1.23 o 
  -4   9   5       22.58       18.15      2.77 o 
  -3   9   5        1.51        2.26      1.16 o 
  -2   9   5        7.44        6.49      0.96 o 
  -1   9   5      118.63      120.73      3.84 o 
   0   9   5      338.00      318.78      6.06 o 
   1   9   5      118.47      117.06      5.28 o 
   2   9   5        8.79        8.99      2.40 o 
   3   9   5        1.11        4.04      1.81 o 
   4   9   5       22.46       21.42      4.47 o 
   5   9   5        2.61        1.14      2.03 o 
  -5  10   5        3.13        3.34      1.68 o 
  -4  10   5        8.06        7.65      2.05 o 
  -3  10   5       25.12       23.94      3.08 o 
  -2  10   5       45.08       40.22      2.44 o 
  -1  10   5      245.04      256.57      5.06 o 
   0  10   5        0.01       -0.08      0.54 o 
   1  10   5      242.26      251.12      6.86 o 
   2  10   5       44.94       50.49      5.49 o 
   3  10   5       24.57       28.39      4.68 o 
   4  10   5        8.18        8.95      2.84 o 
   5  10   5        3.21        3.41      2.22 o 
  -4  11   5        0.53       -1.42      1.76 o 
  -3  11   5       48.34       40.84      3.91 o 
  -2  11   5       66.26       68.04      2.82 o 
  -1  11   5       94.26       91.61      3.07 o 
   0  11   5       48.35       43.64      5.18 o 
   1  11   5       94.02       98.96      6.88 o 
   2  11   5       66.84       79.15      6.41 o 
   3  11   5       50.32       45.02      5.78 o 
   4  11   5        0.55       -0.79      1.76 o 
  -4  12   5       72.35       86.12     14.23 o 
  -3  12   5       64.86       65.16      4.87 o 
  -2  12   5       35.54       35.28      2.35 o 
  -1  12   5      145.17      137.72      3.93 o 
   0  12   5       12.63       13.54      2.07 o 
   1  12   5      143.81      135.85      8.45 o 
   2  12   5       35.57       37.38      5.42 o 
   3  12   5       65.62       64.37      7.01 o 
   4  12   5       71.30       90.49      8.50 o 
  -4  13   5        1.62        1.15      1.50 o 
  -3  13   5       97.85       96.56      6.39 o 
  -2  13   5       43.33       46.42      3.14 o 
  -1  13   5       29.44       26.40      2.08 o 
   0  13   5        8.39        7.81      2.75 o 
   1  13   5       28.12       26.95      4.72 o 
   2  13   5       42.73       36.20      5.69 o 
   3  13   5       98.55       96.95      7.88 o 
   4  13   5        1.69        1.48      2.47 o 
  -3  14   5       31.47       34.98      4.05 o 
  -2  14   5       34.00       30.43      3.44 o 
  -1  14   5       84.50       86.69      4.00 o 
   0  14   5       21.03       27.14      4.73 o 
   1  14   5       85.84       95.13      7.66 o 
   2  14   5       32.98       31.15      5.39 o 
   3  14   5       32.00       31.59      5.74 o 
  -2  15   5       31.21       31.83      5.14 o 
  -1  15   5        3.08        3.31      1.27 o 
   0  15   5        0.17       -1.08      1.53 o 
   1  15   5        2.72        1.75      2.06 o 
   2  15   5       31.41       42.83      6.34 o 
  -1  16   5       20.41       22.21      3.33 o 
   0  16   5        0.00        0.40      2.10 o 
   1  16   5       18.84       17.45      4.41 o 
   0   0   6      184.62      188.86      3.94 o 
   1   0   6        5.10        4.54      1.09 o 
   2   0   6       63.73       71.44      2.89 o 
   3   0   6       19.20       16.28      1.77 o 
   4   0   6        9.83       10.31      1.40 o 
   5   0   6        2.14        1.17      1.12 o 
   6   0   6       32.47       23.26      4.91 o 
  -6   1   6        9.24        8.07      2.97 o 
  -5   1   6        2.80        2.72      1.93 o 
  -4   1   6       17.90       14.43      1.96 o 
  -3   1   6      232.62      246.32      6.46 o 
  -2   1   6      275.86      268.42      6.23 o 
  -1   1   6     1279.27     1233.57     12.81 o 
   0   1   6     1001.88     1042.47     11.29 o 
   1   1   6     1288.52     1238.37     13.42 o 
   2   1   6      273.77      273.36      6.28 o 
   3   1   6      238.34      252.02      5.17 o 
   4   1   6       16.32       15.40      2.00 o 
   5   1   6        3.38        3.14      1.37 o 
   6   1   6        9.49        8.93      2.86 o 
  -6   2   6       19.48       24.26      4.57 o 
  -5   2   6       95.30       88.75      6.85 o 
  -4   2   6       41.97       39.16      3.06 o 
  -3   2   6      240.82      205.87      6.05 o 
  -2   2   6      472.98      474.26      9.08 o 
  -1   2   6      757.51      793.90      9.31 o 
   0   2   6     1817.84     1799.89     18.03 o 
   1   2   6      760.89      805.71      9.59 o 
   2   2   6      473.96      469.05      6.93 o 
   3   2   6      238.79      212.78      4.60 o 
   4   2   6       45.07       51.73      3.35 o 
   5   2   6       95.52       95.27      7.39 o 
   6   2   6       18.92       27.93      5.14 o 
  -6   3   6       34.98       30.95      5.22 o 
  -5   3   6      193.23      216.42      9.30 o 
  -4   3   6      152.35      151.53      5.79 o 
  -3   3   6      281.62      280.82      7.39 o 
  -2   3   6      154.09      140.53      3.99 o 
  -1   3   6      677.54      714.46      8.83 o 
   0   3   6      148.00      149.81      3.22 o 
   1   3   6      664.91      694.82      8.74 o 
   2   3   6      152.77      142.81      3.28 o 
   3   3   6      273.87      272.98      5.22 o 
   4   3   6      151.87      156.17      5.62 o 
   5   3   6      191.14      184.37     10.47 o 
   6   3   6       35.44       39.45      5.88 o 
  -6   4   6       34.48       37.29      3.95 o 
  -5   4   6       42.81       34.17      3.49 o 
  -4   4   6      202.50      206.95      7.06 o 
  -3   4   6       48.76       41.17      3.03 o 
  -2   4   6      253.30      286.60      4.82 o 
  -1   4   6       78.31       69.33      2.99 o 
   0   4   6      278.73      304.29      5.09 o 
   1   4   6       73.90       71.01      2.17 o 
   2   4   6      263.34      291.41      4.97 o 
   3   4   6       45.15       40.24      2.69 o 
   4   4   6      206.78      223.29     10.56 o 
   5   4   6       42.80       36.14      5.44 o 
   6   4   6       35.38       32.84      5.58 o 
  -6   5   6       16.15       14.29      2.71 o 
  -5   5   6       53.58       47.11      4.06 o 
  -4   5   6      184.03      173.11      6.57 o 
  -3   5   6      182.61      168.83      6.01 o 
  -2   5   6      252.56      240.37      4.63 o 
  -1   5   6      140.23      120.65      3.25 o 
   0   5   6     1263.45     1381.39     15.21 o 
   1   5   6      143.08      134.03      3.14 o 
   2   5   6      255.94      244.68      4.43 o 
   3   5   6      183.23      176.74      5.97 o 
   4   5   6      185.32      177.27      9.26 o 
   5   5   6       52.62       43.73      5.61 o 
   6   5   6       15.71       13.25      3.52 o 
  -6   6   6       11.48       13.19      2.70 o 
  -5   6   6       42.09       33.89      5.01 o 
  -4   6   6       59.71       66.42      4.47 o 
  -3   6   6      163.61      161.83      6.04 o 
  -2   6   6      330.99      319.15      4.97 o 
  -1   6   6      831.39      867.64      9.44 o 
   0   6   6     1265.21     1291.16     14.74 o 
   1   6   6      824.23      872.24     10.71 o 
   2   6   6      326.12      305.88      7.10 o 
   3   6   6      163.86      160.26      5.24 o 
   4   6   6       59.21       65.13      6.40 o 
   5   6   6       42.22       38.56      5.62 o 
   6   6   6       11.94       13.82      3.94 o 
  -5   7   6       39.69       35.13      3.92 o 
  -4   7   6       28.59       26.46      3.24 o 
  -3   7   6       45.58       43.61      3.50 o 
  -2   7   6      122.58      133.58      3.22 o 
  -1   7   6       65.64       59.52      2.38 o 
   0   7   6        3.40        3.56      0.76 o 
   1   7   6       64.60       52.85      2.08 o 
   2   7   6      126.48      129.18      4.50 o 
   3   7   6       44.08       41.67      5.00 o 
   4   7   6       29.39       26.50      4.73 o 
   5   7   6       39.66       39.10      5.86 o 
  -5   8   6       19.08       22.08      3.31 o 
  -4   8   6       47.75       46.31      4.10 o 
  -3   8   6       38.80       34.69      3.31 o 
  -2   8   6       69.33       70.46      2.45 o 
  -1   8   6      161.37      153.66      3.52 o 
   0   8   6      512.69      500.52      7.99 o 
   1   8   6      160.75      148.84      4.96 o 
   2   8   6       70.33       66.81      3.31 o 
   3   8   6       39.17       39.47      5.00 o 
   4   8   6       49.83       45.43      5.88 o 
   5   8   6       19.12       11.38      3.49 o 
  -5   9   6       22.45       18.55      3.15 o 
  -4   9   6       32.56       26.61      3.38 o 
  -3   9   6      108.02       93.67      5.00 o 
  -2   9   6       21.64       20.36      1.90 o 
  -1   9   6        1.13        0.81      0.67 o 
   0   9   6      148.36      126.72      3.73 o 
   1   9   6        1.27        0.40      0.79 o 
   2   9   6       21.09       17.74      3.47 o 
   3   9   6      106.78       94.09      7.01 o 
   4   9   6       32.35       35.27      5.48 o 
   5   9   6       20.97       19.34      4.82 o 
  -5  10   6       59.11       63.58      5.41 o 
  -4  10   6      126.12      130.86      6.60 o 
  -3  10   6       19.17       19.74      2.81 o 
  -2  10   6       99.48       89.89      4.04 o 
  -1  10   6      104.67       96.87      3.05 o 
   0  10   6        1.13        2.54      0.75 o 
   1  10   6      105.88       94.56      7.18 o 
   2  10   6       95.93       93.27      6.83 o 
   3  10   6       18.68       16.04      3.73 o 
   4  10   6      126.79      132.36      9.12 o 
   5  10   6       59.11       80.46      8.49 o 
  -4  11   6        8.72        9.82      2.49 o 
  -3  11   6        0.02        0.12      0.98 o 
  -2  11   6      123.53      123.02      4.86 o 
  -1  11   6       37.53       39.35      2.24 o 
   0  11   6        2.47        1.19      0.90 o 
   1  11   6       39.56       44.95      5.30 o 
   2  11   6      127.52      124.69      8.11 o 
   3  11   6        0.05       -0.87      1.68 o 
   4  11   6        8.34        9.73      3.59 o 
  -4  12   6       22.76       17.23      3.07 o 
  -3  12   6        5.14        1.86      3.40 o 
  -2  12   6        5.94        5.06      1.34 o 
  -1  12   6       86.23       86.35      3.13 o 
   0  12   6      115.39      108.22      5.64 o 
   1  12   6       83.07       74.19      6.30 o 
   2  12   6        6.94        4.75      2.35 o 
   3  12   6        5.38        3.78      2.37 o 
   4  12   6       21.57       18.63      4.42 o 
  -3  13   6       15.31       18.09      2.98 o 
  -2  13   6       28.58       27.46      2.70 o 
  -1  13   6       74.09       77.12      7.35 o 
   0  13   6       76.32       74.29      8.65 o 
   1  13   6       76.58       81.59      6.85 o 
   2  13   6       26.63       23.22      4.56 o 
   3  13   6       14.86       16.52      3.94 o 
  -3  14   6       28.18       37.34      4.23 o 
  -2  14   6        1.42        1.16      2.09 o 
  -1  14   6       59.18       58.33      3.62 o 
   0  14   6      185.95      196.39     11.01 o 
   1  14   6       61.20       64.46      7.10 o 
   2  14   6        1.60        2.82      2.24 o 
   3  14   6       28.32       29.92      5.58 o 
  -2  15   6        7.50        4.26      2.57 o 
  -1  15   6       21.67       18.99      2.86 o 
   0  15   6      141.24      141.25      9.57 o 
   1  15   6       20.54       19.41      4.52 o 
   2  15   6        7.27        6.65      2.90 o 
  -1  16   6       24.28       25.45      5.09 o 
   0  16   6        4.04        3.99      2.49 o 
   1  16   6       24.81       30.60      5.62 o 
   1   0   7      219.77      254.84      3.72 o 
   2   0   7       97.70       96.15      4.50 o 
   3   0   7      536.06      522.63     14.01 o 
   4   0   7      244.20      254.15      7.15 o 
   5   0   7       21.13       21.10      2.86 o 
   6   0   7       85.26       82.03      8.36 o 
  -6   1   7       72.79       77.82      5.48 o 
  -5   1   7       22.88       26.64      3.21 o 
  -4   1   7      162.27      144.83      5.46 o 
  -3   1   7      186.60      196.48      5.82 o 
  -2   1   7      226.32      214.86      5.66 o 
  -1   1   7     1085.74     1125.86     12.06 o 
   0   1   7      384.04      448.25      6.26 o 
   1   1   7     1080.09     1106.42     12.69 o 
   2   1   7      231.70      215.92      5.63 o 
   3   1   7      182.45      181.75      4.72 o 
   4   1   7      164.73      152.16      4.70 o 
   5   1   7       22.29       21.57      2.90 o 
   6   1   7       70.54       64.45      7.55 o 
  -6   2   7        0.71        0.98      1.38 o 
  -5   2   7       33.29       30.86      3.19 o 
  -4   2   7       65.84       56.60      7.33 o 
  -3   2   7      195.53      196.40      6.04 o 
  -2   2   7       21.62       15.54      2.16 o 
  -1   2   7      623.52      659.32      8.30 o 
   0   2   7     1959.00     2279.39     22.51 o 
   1   2   7      633.26      672.94      9.10 o 
   2   2   7       23.14       15.18      1.37 o 
   3   2   7      200.48      202.21      4.65 o 
   4   2   7       68.00       60.40      3.81 o 
   5   2   7       35.01       31.10      5.07 o 
   6   2   7        0.94        3.32      2.45 o 
  -6   3   7       38.17       34.08      5.47 o 
  -5   3   7        2.79        1.25      1.22 o 
  -4   3   7       56.40       52.16      3.68 o 
  -3   3   7      191.72      184.52      6.05 o 
  -2   3   7      129.98      134.99      4.64 o 
  -1   3   7     1310.32     1286.23     14.12 o 
   0   3   7      151.36      152.94      5.00 o 
   1   3   7     1295.99     1265.61     14.21 o 
   2   3   7      123.99      123.23      3.23 o 
   3   3   7      193.14      196.17      4.46 o 
   4   3   7       55.19       53.68      3.69 o 
   5   3   7        2.64       -0.31      1.66 o 
   6   3   7       38.49       45.65      6.44 o 
  -6   4   7        8.99       10.77      3.39 o 
  -5   4   7        4.07        3.07      1.51 o 
  -4   4   7       38.76       39.20      3.41 o 
  -3   4   7       45.39       45.18      3.28 o 
  -2   4   7     1024.78     1052.81     16.79 o 
  -1   4   7      145.62      150.11      3.54 o 
   0   4   7     1492.71     1535.12     16.63 o 
   1   4   7      141.32      146.10      3.43 o 
   2   4   7     1028.24     1041.39     12.52 o 
   3   4   7       46.87       39.40      2.92 o 
   4   4   7       38.83       39.43      3.23 o 
   5   4   7        4.03        1.66      1.85 o 
   6   4   7        9.18        6.31      2.75 o 
  -6   5   7       92.00       94.76      5.95 o 
  -5   5   7        2.10        2.99      1.44 o 
  -4   5   7      255.49      263.62      8.39 o 
  -3   5   7       26.76       28.01      2.99 o 
  -2   5   7      341.15      327.19      6.14 o 
  -1   5   7       83.30       77.67      2.64 o 
   0   5   7      129.86      125.97      3.31 o 
   1   5   7       90.29       87.94      3.46 o 
   2   5   7      340.59      331.51      5.70 o 
   3   5   7       25.23       33.79      5.46 o 
   4   5   7      255.27      239.10     11.23 o 
   5   5   7        2.19        5.64      2.36 o 
   6   5   7       90.40       89.80      8.72 o 
  -5   6   7       50.00       49.20      7.80 o 
  -4   6   7        6.58        4.81      1.48 o 
  -3   6   7       84.83       84.61      4.40 o 
  -2   6   7      116.38      111.65      4.39 o 
  -1   6   7       36.81       33.28      1.98 o 
   0   6   7      102.05       79.01      3.62 o 
   1   6   7       39.57       37.25      1.86 o 
   2   6   7      115.66      111.14      5.32 o 
   3   6   7       87.51       93.85      4.13 o 
   4   6   7        7.44        5.57      2.63 o 
   5   6   7       51.92       60.67      6.98 o 
  -5   7   7       53.83       51.16      5.31 o 
  -4   7   7       57.07       52.42      9.63 o 
  -3   7   7       50.62       39.68      3.85 o 
  -2   7   7      180.22      159.70      4.95 o 
  -1   7   7       36.46       31.01      2.03 o 
   0   7   7       46.68       54.41      2.31 o 
   1   7   7       35.37       33.18      2.03 o 
   2   7   7      176.48      155.81      5.17 o 
   3   7   7       49.90       46.28      5.29 o 
   4   7   7       53.71       47.55      5.97 o 
   5   7   7       53.48       45.63      6.57 o 
  -5   8   7       72.30       82.72      5.79 o 
  -4   8   7       11.73        9.19      2.08 o 
  -3   8   7      186.78      178.95     10.62 o 
  -2   8   7       60.29       56.81      2.76 o 
  -1   8   7       34.25       39.49      2.87 o 
   0   8   7      240.67      234.81      6.05 o 
   1   8   7       36.23       40.91      3.85 o 
   2   8   7       60.15       60.63      3.26 o 
   3   8   7      185.96      187.00      9.78 o 
   4   8   7       11.18        6.96      2.68 o 
   5   8   7       73.38       84.10      8.37 o 
  -5   9   7        0.99        1.46      1.38 o 
  -4   9   7       14.24       17.11      4.93 o 
  -3   9   7       17.86       17.89      2.65 o 
  -2   9   7       22.72       23.68      2.15 o 
  -1   9   7       57.60       60.03      3.18 o 
   0   9   7       92.23       84.16      3.10 o 
   1   9   7       58.48       58.04      3.40 o 
   2   9   7       23.37       23.97      4.09 o 
   3   9   7       18.84       17.78      3.69 o 
   4   9   7       15.48       20.20      4.15 o 
   5   9   7        1.09        1.15      2.36 o 
  -5  10   7        3.95        0.75      1.63 o 
  -4  10   7       20.37       18.61      3.19 o 
  -3  10   7       37.74       32.51      6.00 o 
  -2  10   7      246.65      242.21      6.31 o 
  -1  10   7        2.55        1.10      1.06 o 
   0  10   7      183.73      181.44      4.80 o 
   1  10   7        3.28        2.78      2.01 o 
   2  10   7      245.47      241.00     11.18 o 
   3  10   7       36.50       34.33      5.31 o 
   4  10   7       21.11       16.00      4.07 o 
   5  10   7        3.88        4.94      2.40 o 
  -4  11   7        8.56        6.34      1.98 o 
  -3  11   7       13.08       14.40      2.53 o 
  -2  11   7      220.38      218.54      7.61 o 
  -1  11   7      112.58      107.43      5.58 o 
   0  11   7       52.13       43.64      3.61 o 
   1  11   7      110.94      105.41      9.24 o 
   2  11   7      219.39      221.55     11.14 o 
   3  11   7       14.25        6.57      2.69 o 
   4  11   7        8.09        5.00      2.90 o 
  -4  12   7       15.35       12.29      2.63 o 
  -3  12   7       92.55       78.52      6.81 o 
  -2  12   7       55.17       49.57      3.29 o 
  -1  12   7       20.81       18.00      2.05 o 
   0  12   7       13.81       11.51      2.08 o 
   1  12   7       19.79       16.12      3.71 o 
   2  12   7       54.40       56.98      6.53 o 
   3  12   7       92.51       87.74      8.31 o 
   4  12   7       14.79       22.79      4.91 o 
  -3  13   7       77.84       73.51      5.37 o 
  -2  13   7        3.02        0.99      1.08 o 
  -1  13   7       16.54       18.31      3.31 o 
   0  13   7       39.47       38.55      3.52 o 
   1  13   7       17.26       23.83      4.39 o 
   2  13   7        3.64        1.05      1.93 o 
   3  13   7       77.46       66.70      7.68 o 
  -3  14   7       55.62       57.29      5.05 o 
  -2  14   7        0.82        2.13      1.08 o 
  -1  14   7        1.20        1.54      1.27 o 
   0  14   7       28.44       27.64      4.95 o 
   1  14   7        1.42        3.78      2.18 o 
   2  14   7        0.64        1.55      1.97 o 
   3  14   7       54.20       64.99      7.83 o 
  -2  15   7       95.78      108.99      8.78 o 
  -1  15   7       10.29       11.49      2.36 o 
   0  15   7       17.71       15.66      3.94 o 
   1  15   7        9.61       15.83      4.08 o 
   2  15   7       97.01      107.07      8.71 o 
   0  16   7       33.02       37.50      6.22 o 
   0   0   8    11403.72     9213.96    178.56 o 
   1   0   8        2.02        1.64      0.39 o 
   2   0   8       39.62       37.90      2.47 o 
   3   0   8        0.11        0.32      0.53 o 
   4   0   8      191.56      197.38      6.40 o 
   5   0   8        4.74        3.47      1.53 o 
   6   0   8        6.01        3.21      2.32 o 
  -6   1   8        5.81        5.96      1.99 o 
  -5   1   8       66.60       54.70      4.43 o 
  -4   1   8       29.68       27.62      4.00 o 
  -3   1   8      162.35      157.04      5.35 o 
  -2   1   8       43.28       37.61      2.47 o 
  -1   1   8      400.14      366.77     13.28 o 
   0   1   8       17.92       17.01      1.08 o 
   1   1   8      412.02      385.17      6.19 o 
   2   1   8       43.98       43.18      2.04 o 
   3   1   8      164.17      163.90      4.37 o 
   4   1   8       30.78       31.17      3.54 o 
   5   1   8       65.99       59.72      7.58 o 
   6   1   8        6.07        5.52      2.85 o 
  -6   2   8       25.66       25.59      3.63 o 
  -5   2   8      498.44      523.69     12.64 o 
  -4   2   8       29.52       31.81      2.99 o 
  -3   2   8      123.28      120.72      5.55 o 
  -2   2   8      197.31      189.19      8.99 o 
  -1   2   8     1338.08     1443.24     15.45 o 
   0   2   8      213.31      205.57      4.08 o 
   1   2   8     1334.65     1422.47     15.86 o 
   2   2   8      192.23      183.90      8.63 o 
   3   2   8      119.66      119.73      3.62 o 
   4   2   8       28.87       27.21      3.71 o 
   5   2   8      497.26      525.19     19.01 o 
   6   2   8       26.48       37.50      6.10 o 
  -6   3   8        4.74        9.77      3.20 o 
  -5   3   8        7.49        3.33      1.49 o 
  -4   3   8      133.06      133.22      9.80 o 
  -3   3   8       51.10       45.85      3.24 o 
  -2   3   8       55.14       47.85      2.84 o 
  -1   3   8       32.21       33.63      1.66 o 
   0   3   8       14.37       19.14      1.39 o 
   1   3   8       30.95       31.12      1.73 o 
   2   3   8       57.78       52.42      2.18 o 
   3   3   8       50.36       44.72      2.28 o 
   4   3   8      129.66      138.49      5.64 o 
   5   3   8        7.64        7.18      2.94 o 
   6   3   8        4.60        4.95      2.62 o 
  -6   4   8        2.76        1.26      1.97 o 
  -5   4   8       17.05       23.36      3.15 o 
  -4   4   8       80.75       67.28      4.26 o 
  -3   4   8      151.55      145.25      5.60 o 
  -2   4   8       36.92       27.68      1.69 o 
  -1   4   8      599.89      596.13     12.50 o 
   0   4   8     1577.48     1695.04     18.35 o 
   1   4   8      608.21      596.77     10.47 o 
   2   4   8       36.17       28.74      1.77 o 
   3   4   8      159.25      148.15      9.41 o 
   4   4   8       79.93       74.02      7.33 o 
   5   4   8       20.05       16.23      3.90 o 
   6   4   8        2.81        1.06      2.31 o 
  -5   5   8       25.08       19.88      3.01 o 
  -4   5   8      241.05      256.48      8.43 o 
  -3   5   8        7.89        5.85      1.52 o 
  -2   5   8      153.43      153.66      4.05 o 
  -1   5   8       27.51       28.87      1.83 o 
   0   5   8       46.10       37.12      2.29 o 
   1   5   8       28.33       34.65      1.84 o 
   2   5   8      146.96      150.93      3.82 o 
   3   5   8        6.63        6.46      1.45 o 
   4   5   8      241.06      233.49     11.41 o 
   5   5   8       25.24       26.24      4.78 o 
  -5   6   8        7.34        7.41      2.03 o 
  -4   6   8       21.53       15.25      2.61 o 
  -3   6   8      137.67      138.41      5.73 o 
  -2   6   8      431.15      426.71     11.15 o 
  -1   6   8       45.85       44.19      2.70 o 
   0   6   8      594.93      574.47      8.69 o 
   1   6   8       45.27       46.14      2.43 o 
   2   6   8      432.26      426.26      9.29 o 
   3   6   8      136.23      123.30      4.99 o 
   4   6   8       21.13       20.45      4.17 o 
   5   6   8        6.69        9.48      3.21 o 
  -5   7   8        0.51       -0.11      1.15 o 
  -4   7   8       23.05       21.96      3.13 o 
  -3   7   8      126.14      137.99      5.95 o 
  -2   7   8       34.42       36.43      2.36 o 
  -1   7   8      432.87      461.73      7.95 o 
   0   7   8       36.19       39.74      3.12 o 
   1   7   8      429.40      443.23      7.42 o 
   2   7   8       33.98       33.05      3.51 o 
   3   7   8      129.87      127.02      8.02 o 
   4   7   8       22.86       27.79      4.90 o 
   5   7   8        0.46        0.58      2.07 o 
  -5   8   8        3.79        7.15      2.03 o 
  -4   8   8        9.68        4.39      1.58 o 
  -3   8   8       46.82       37.84      3.61 o 
  -2   8   8       12.10       15.10      1.92 o 
  -1   8   8       56.02       49.66      2.52 o 
   0   8   8       23.54       20.53      1.76 o 
   1   8   8       56.58       55.58      3.34 o 
   2   8   8       11.69       15.50      2.09 o 
   3   8   8       46.96       45.46      5.61 o 
   4   8   8        9.65        8.54      2.99 o 
   5   8   8        3.88        2.16      2.49 o 
  -5   9   8        4.08        4.20      1.67 o 
  -4   9   8       76.43       78.39      5.46 o 
  -3   9   8       77.10       70.91      4.67 o 
  -2   9   8       42.56       45.96      4.26 o 
  -1   9   8      198.74      187.22      5.10 o 
   0   9   8       15.71       15.40      1.89 o 
   1   9   8      200.40      198.17      6.40 o 
   2   9   8       39.30       32.99      4.77 o 
   3   9   8       76.61       80.78      6.80 o 
   4   9   8       76.14       82.90      7.96 o 
   5   9   8        4.28        3.39      2.76 o 
  -4  10   8        2.29       -0.29      2.97 o 
  -3  10   8       58.49       61.23     13.10 o 
  -2  10   8        4.57        5.23      1.38 o 
  -1  10   8       23.73       17.50      2.04 o 
   0  10   8        2.90        3.19      0.88 o 
   1  10   8       23.96       18.64      2.33 o 
   2  10   8        4.52        0.83      2.03 o 
   3  10   8       60.29       65.03      6.88 o 
   4  10   8        2.23        2.58      2.03 o 
  -4  11   8       43.89       49.31      5.25 o 
  -3  11   8       23.40       20.03      3.42 o 
  -2  11   8      153.37      152.53      5.17 o 
  -1  11   8       10.66        7.78      1.39 o 
   0  11   8       15.44       17.56      2.42 o 
   1  11   8       10.94        9.32      1.85 o 
   2  11   8      156.17      145.47      9.20 o 
   3  11   8       22.94       26.08      4.96 o 
   4  11   8       43.94       37.56      6.22 o 
  -4  12   8        1.04        1.34      1.57 o 
  -3  12   8       33.24       32.20      3.76 o 
  -2  12   8        0.45        0.35      0.86 o 
  -1  12   8       25.94       23.77      2.62 o 
   0  12   8      113.87      116.89      5.36 o 
   1  12   8       24.95       21.35      4.37 o 
   2  12   8        0.27       -1.27      1.58 o 
   3  12   8       31.95       21.77      4.73 o 
   4  12   8        1.09        0.48      2.41 o 
  -3  13   8      100.37       96.05      5.83 o 
  -2  13   8        9.56        7.89      2.28 o 
  -1  13   8      205.11      218.67      7.93 o 
   0  13   8       16.23       15.83      2.51 o 
   1  13   8      207.34      213.34     11.53 o 
   2  13   8        9.31        5.80      3.03 o 
   3  13   8      100.01       92.70      8.91 o 
  -2  14   8       15.87       16.73      2.23 o 
  -1  14   8       42.78       43.49      4.10 o 
   0  14   8       28.47       36.36      5.83 o 
   1  14   8       42.82       45.28      6.30 o 
   2  14   8       15.96       11.29      3.68 o 
  -2  15   8       29.44       26.17      3.65 o 
  -1  15   8       34.43       37.25      3.93 o 
   0  15   8        9.48        9.99      3.23 o 
   1  15   8       32.26       29.39      5.29 o 
   2  15   8       30.23       27.40      5.47 o 
   1   0   9       44.77       51.51      1.47 o 
   2   0   9        0.36        0.37      0.53 o 
   3   0   9      342.23      362.14      8.61 o 
   4   0   9       33.11       28.48      2.40 o 
   5   0   9       11.56       12.40      2.38 o 
   6   0   9       18.34       11.48      3.52 o 
  -6   1   9       13.93       17.24      4.70 o 
  -5   1   9       22.36       21.66      3.14 o 
  -4   1   9      157.75      157.05      6.19 o 
  -3   1   9       18.44       15.62      2.04 o 
  -2   1   9       86.37       79.72      3.58 o 
  -1   1   9       98.72      103.28      4.75 o 
   0   1   9      531.67      649.23      7.30 o 
   1   1   9       92.87      100.63      3.17 o 
   2   1   9       86.61       70.33      4.77 o 
   3   1   9       18.66       16.09      2.03 o 
   4   1   9      158.20      161.02      6.40 o 
   5   1   9       21.62       16.64      3.69 o 
   6   1   9       14.76       11.05      3.55 o 
  -6   2   9       13.69       12.25      3.06 o 
  -5   2   9      100.91      116.67      9.11 o 
  -4   2   9       26.76       20.92      2.58 o 
  -3   2   9       30.50       27.19      2.67 o 
  -2   2   9      362.32      367.34      8.53 o 
  -1   2   9     1199.81     1285.58     14.50 o 
   0   2   9        2.42        0.85      0.48 o 
   1   2   9     1196.44     1310.15     12.18 o 
   2   2   9      358.04      358.80      8.90 o 
   3   2   9       30.31       26.16      1.98 o 
   4   2   9       25.43       22.05      5.00 o 
   5   2   9       99.33      111.94      7.20 o 
   6   2   9       14.49       11.09      3.58 o 
  -6   3   9       18.35       15.72      2.99 o 
  -5   3   9        7.59        3.07      1.47 o 
  -4   3   9       73.97       70.95      4.25 o 
  -3   3   9      330.44      336.41      8.91 o 
  -2   3   9       16.52       14.91      1.95 o 
  -1   3   9      928.31      927.18     11.50 o 
   0   3   9      190.38      211.04      4.52 o 
   1   3   9      938.33      918.28     11.75 o 
   2   3   9       17.82       21.16      1.67 o 
   3   3   9      335.69      340.08      8.71 o 
   4   3   9       73.53       74.85      4.37 o 
   5   3   9        7.66        4.77      2.32 o 
   6   3   9       18.49       14.50      4.07 o 
  -5   4   9       15.96       21.39      3.08 o 
  -4   4   9      108.90      102.76      5.18 o 
  -3   4   9      228.83      237.11      7.43 o 
  -2   4   9       26.78       27.65      1.73 o 
  -1   4   9       64.03       65.57      3.51 o 
   0   4   9     1346.67     1467.04     16.80 o 
   1   4   9       66.33       68.49      2.54 o 
   2   4   9       27.23       23.70      1.77 o 
   3   4   9      226.18      225.50      6.97 o 
   4   4   9      109.60      115.71      6.53 o 
   5   4   9       15.88        7.71      3.02 o 
  -5   5   9        6.08        4.40      1.69 o 
  -4   5   9      144.28      131.78      6.10 o 
  -3   5   9      119.25      124.54      5.45 o 
  -2   5   9      118.75      110.18      5.34 o 
  -1   5   9       23.05       24.28      2.09 o 
   0   5   9      117.86      127.61      5.69 o 
   1   5   9       24.77       21.31      1.66 o 
   2   5   9      113.33      109.39      4.84 o 
   3   5   9      115.09      118.24      8.07 o 
   4   5   9      143.14      142.33      8.97 o 
   5   5   9        6.20        3.84      2.47 o 
  -5   6   9       11.38       16.03      2.82 o 
  -4   6   9        4.85        5.91      2.14 o 
  -3   6   9       30.65       27.62      3.04 o 
  -2   6   9      153.44      157.64      4.40 o 
  -1   6   9      178.56      199.06      4.82 o 
   0   6   9      103.64       91.57      4.53 o 
   1   6   9      176.45      198.46      4.71 o 
   2   6   9      157.45      161.57      5.50 o 
   3   6   9       32.37       26.19      2.69 o 
   4   6   9        4.35        2.01      2.29 o 
   5   6   9       11.06        6.56      2.89 o 
  -5   7   9       27.48       23.16      3.42 o 
  -4   7   9      133.26      125.96      6.26 o 
  -3   7   9       10.94        7.66      2.09 o 
  -2   7   9      264.25      248.28      5.89 o 
  -1   7   9       69.09       70.72      2.89 o 
   0   7   9       12.94       11.20      1.38 o 
   1   7   9       68.59       65.81      5.67 o 
   2   7   9      274.03      266.02      7.40 o 
   3   7   9       10.15        6.04      2.54 o 
   4   7   9      133.18      145.63      9.47 o 
   5   7   9       27.18       33.75      5.99 o 
  -5   8   9      100.62      106.63      9.02 o 
  -4   8   9       13.79       10.25      3.27 o 
  -3   8   9      105.71      107.37      5.50 o 
  -2   8   9       25.57       23.85      2.96 o 
  -1   8   9      166.80      172.02      4.80 o 
   0   8   9      112.23      109.14      3.65 o 
   1   8   9      168.69      174.94      5.96 o 
   2   8   9       23.57       23.04      2.53 o 
   3   8   9      104.22      108.95      7.72 o 
   4   8   9       14.32       14.07      3.82 o 
   5   8   9      100.71      103.79      8.78 o 
  -4   9   9       11.80       13.62      2.63 o 
  -3   9   9      207.61      217.34      8.14 o 
  -2   9   9       17.80       18.59      2.59 o 
  -1   9   9      379.81      383.96      7.75 o 
   0   9   9       10.06        7.91      1.31 o 
   1   9   9      379.13      377.93      9.45 o 
   2   9   9       17.21       16.70      2.69 o 
   3   9   9      205.03      193.88     10.87 o 
   4   9   9       11.63        9.57      3.23 o 
  -4  10   9        3.88        3.73      1.64 o 
  -3  10   9        5.68        6.91      1.99 o 
  -2  10   9       70.09       61.18      3.32 o 
  -1  10   9       56.92       53.89      3.07 o 
   0  10   9      169.17      179.94      8.01 o 
   1  10   9       55.81       58.99      3.76 o 
   2  10   9       74.23       65.03      6.57 o 
   3  10   9        6.10        4.17      2.05 o 
   4  10   9        3.90        4.06      2.59 o 
  -4  11   9       20.72       13.03      2.68 o 
  -3  11   9       12.66       15.70      2.75 o 
  -2  11   9       46.70       41.42      3.02 o 
  -1  11   9       26.12       34.12      2.64 o 
   0  11   9        0.70        1.60      1.12 o 
   1  11   9       23.94       33.77      5.96 o 
   2  11   9       47.44       52.02      6.23 o 
   3  11   9       12.93       14.76      3.81 o 
   4  11   9       20.85       15.98      4.53 o 
  -3  12   9       20.02       16.45      2.93 o 
  -2  12   9       18.17       21.88      2.38 o 
  -1  12   9        5.23        9.56      1.59 o 
   0  12   9       98.27       86.05      4.73 o 
   1  12   9        5.04       10.35      3.38 o 
   2  12   9       17.62       17.21      3.99 o 
   3  12   9       19.14       11.30      3.73 o 
  -3  13   9       13.84       11.34      2.51 o 
  -2  13   9        3.36        4.85      1.34 o 
  -1  13   9       23.27       28.76      3.41 o 
   0  13   9       63.09       64.13      9.74 o 
   1  13   9       23.88       22.97      4.61 o 
   2  13   9        3.37        3.08      2.57 o 
   3  13   9       13.99       17.88      4.34 o 
  -2  14   9        0.30       -1.29      0.90 o 
  -1  14   9       45.37       52.03      4.45 o 
   0  14   9        8.59        7.89      3.07 o 
   1  14   9       44.61       54.57      6.88 o 
   2  14   9        0.23        1.93      2.69 o 
  -1  15   9        0.85       -0.34      1.36 o 
   0  15   9       15.61       19.27      4.43 o 
   1  15   9        0.81        3.24      2.68 o 
   0   0  10      205.55      224.70      5.31 o 
   1   0  10      118.15      104.82      3.28 o 
   2   0  10      388.46      377.36      7.12 o 
   3   0  10       22.17       19.35      3.21 o 
   4   0  10      134.76      131.12      5.09 o 
   5   0  10        7.66        6.27      1.88 o 
  -5   1  10       28.55       26.00      3.41 o 
  -4   1  10       28.92       29.57      2.57 o 
  -3   1  10      104.00      109.88      7.11 o 
  -2   1  10      437.64      445.33      9.85 o 
  -1   1  10      244.47      255.82      4.91 o 
   0   1  10        7.54       10.79      0.95 o 
   1   1  10      243.82      255.04      5.30 o 
   2   1  10      442.25      457.73      7.94 o 
   3   1  10      108.74      116.92      3.92 o 
   4   1  10       28.26       28.37      5.05 o 
   5   1  10       27.79       31.92      7.56 o 
  -5   2  10       32.36       30.98      4.57 o 
  -4   2  10       59.84       53.24      3.94 o 
  -3   2  10       30.24       25.92      2.71 o 
  -2   2  10       51.37       47.24      3.07 o 
  -1   2  10      199.42      203.93      4.18 o 
   0   2  10       86.97       95.33      4.42 o 
   1   2  10      194.75      190.85      4.53 o 
   2   2  10       49.43       49.62      2.99 o 
   3   2  10       28.82       25.90      2.09 o 
   4   2  10       62.30       55.20      4.08 o 
   5   2  10       33.23       37.49      3.91 o 
  -5   3  10       30.08       27.21      3.38 o 
  -4   3  10        6.65        7.00      1.67 o 
  -3   3  10      574.58      619.59     13.15 o 
  -2   3  10      160.48      151.76      7.60 o 
  -1   3  10      143.10      151.79      3.76 o 
   0   3  10       35.00       30.52      1.89 o 
   1   3  10      140.99      151.36      4.47 o 
   2   3  10      164.42      160.19      5.98 o 
   3   3  10      570.33      614.83     15.70 o 
   4   3  10        5.11        4.84      1.48 o 
   5   3  10       30.36       26.08      5.03 o 
  -5   4  10       16.81       16.59      2.79 o 
  -4   4  10       19.94       16.52      2.55 o 
  -3   4  10      310.87      313.39     13.92 o 
  -2   4  10      183.38      179.34      9.42 o 
  -1   4  10      402.73      436.80      7.26 o 
   0   4  10      218.43      226.40      8.44 o 
   1   4  10      397.26      419.02      7.30 o 
   2   4  10      178.34      180.98      4.61 o 
   3   4  10      316.53      308.02     13.82 o 
   4   4  10       20.92       25.83      3.01 o 
   5   4  10       16.11       17.98      4.24 o 
  -5   5  10        1.30        3.48      1.57 o 
  -4   5  10       98.47      100.54      5.39 o 
  -3   5  10       50.81       47.68      3.75 o 
  -2   5  10     1293.63     1390.28     22.03 o 
  -1   5  10      175.62      180.21      7.36 o 
   0   5  10        0.02       -0.57      0.43 o 
   1   5  10      183.08      193.13      4.72 o 
   2   5  10     1289.37     1361.10     20.51 o 
   3   5  10       48.44       49.59      3.62 o 
   4   5  10      100.55      100.35      7.77 o 
   5   5  10        1.63        3.55      2.29 o 
  -5   6  10       12.61       15.67      2.84 o 
  -4   6  10       22.83       24.29      3.24 o 
  -3   6  10       29.61       24.80      4.20 o 
  -2   6  10      956.80     1001.87     18.03 o 
  -1   6  10        7.48        6.81      1.07 o 
   0   6  10      317.69      319.66      6.45 o 
   1   6  10        5.85        5.22      0.96 o 
   2   6  10      960.34     1004.76     49.05 o 
   3   6  10       31.79       30.63      3.01 o 
   4   6  10       21.85       24.22      4.77 o 
   5   6  10       12.24       13.49      3.93 o 
  -5   7  10        8.41        7.54      2.13 o 
  -4   7  10       31.36       31.47      3.69 o 
  -3   7  10      177.02      165.14      6.75 o 
  -2   7  10      378.87      373.18      7.56 o 
  -1   7  10      348.40      347.97      7.03 o 
   0   7  10       21.22       18.56      2.74 o 
   1   7  10      338.70      338.60      6.77 o 
   2   7  10      372.45      393.07      9.54 o 
   3   7  10      180.11      176.41      6.35 o 
   4   7  10       30.55       26.82      5.01 o 
   5   7  10        8.52       11.57      3.68 o 
  -5   8  10        2.70        0.89      1.75 o 
  -4   8  10       21.60       23.02      3.80 o 
  -3   8  10      155.93      159.05      6.85 o 
  -2   8  10       31.32       27.20      2.60 o 
  -1   8  10      433.84      467.51      8.66 o 
   0   8  10       69.14       69.09      4.22 o 
   1   8  10      443.55      469.41     16.48 o 
   2   8  10       33.83       23.38      2.67 o 
   3   8  10      155.36      158.66      9.51 o 
   4   8  10       22.31       22.08      4.92 o 
   5   8  10        2.95        5.14      3.10 o 
  -4   9  10        7.82        5.00      1.81 o 
  -3   9  10       95.27       84.10      5.08 o 
  -2   9  10      123.17      108.96      4.17 o 
  -1   9  10       54.61       53.72      2.94 o 
   0   9  10        4.18        5.12      1.14 o 
   1   9  10       52.33       49.85      4.53 o 
   2   9  10      118.91      112.87      5.05 o 
   3   9  10       97.28       86.02      7.94 o 
   4   9  10        8.87        9.72      3.29 o 
  -4  10  10       52.83       58.08      7.90 o 
  -3  10  10       28.72       28.50      3.60 o 
  -2  10  10       18.13       18.97      2.19 o 
  -1  10  10       40.27       37.76      2.70 o 
   0  10  10       65.06       54.96      4.37 o 
   1  10  10       41.26       39.66      3.43 o 
   2  10  10       18.20       20.77      4.22 o 
   3  10  10       29.68       23.88      4.78 o 
   4  10  10       50.47       49.14      6.98 o 
  -4  11  10       22.69       29.26      4.00 o 
  -3  11  10        1.35        0.75      1.30 o 
  -2  11  10       26.79       24.19      2.52 o 
  -1  11  10       49.53       44.17      3.02 o 
   0  11  10        9.01       11.93      2.24 o 
   1  11  10       49.48       51.84      3.95 o 
   2  11  10       25.41       25.25      4.72 o 
   3  11  10        1.62        1.92      2.18 o 
   4  11  10       22.85       29.59      5.71 o 
  -3  12  10        5.76        3.49      1.65 o 
  -2  12  10       15.26       16.57      2.18 o 
  -1  12  10       81.82       85.18      7.20 o 
   0  12  10        4.89       11.53      2.37 o 
   1  12  10       82.72      104.92      7.97 o 
   2  12  10       15.25       10.46      3.32 o 
   3  12  10        5.70        6.84      3.01 o 
  -2  13  10        1.88        4.05      1.78 o 
  -1  13  10       54.87       45.30      4.14 o 
   0  13  10       17.61       14.43      2.53 o 
   1  13  10       55.16       57.86      6.92 o 
   2  13  10        2.27        2.85      2.18 o 
  -2  14  10       23.07       25.37      4.48 o 
  -1  14  10       51.00       51.39      4.52 o 
   0  14  10       20.59       25.63      4.98 o 
   1  14  10       50.39       47.78      6.66 o 
   2  14  10       22.65       21.55      4.61 o 
   0  15  10        6.78        6.70      2.84 o 
   1   0  11        1.65        1.57      0.66 o 
   2   0  11      179.39      170.32      4.76 o 
   3   0  11      251.30      250.67      6.23 o 
   4   0  11      130.54      123.57      6.30 o 
   5   0  11       11.45        9.68      2.27 o 
  -5   1  11       27.41       29.18      4.42 o 
  -4   1  11       46.81       40.14      3.22 o 
  -3   1  11       72.50       68.72      3.28 o 
  -2   1  11       14.59       12.70      1.58 o 
  -1   1  11       28.54       28.78      2.56 o 
   0   1  11        8.12        6.47      1.26 o 
   1   1  11       26.54       27.17      2.64 o 
   2   1  11       15.89       15.48      1.79 o 
   3   1  11       67.85       59.25      3.03 o 
   4   1  11       48.96       40.23      3.81 o 
   5   1  11       26.64       24.41      4.71 o 
  -5   2  11       58.27       64.08      5.17 o 
  -4   2  11       69.57       74.65      4.57 o 
  -3   2  11      576.24      617.23     13.12 o 
  -2   2  11      331.55      351.44      8.97 o 
  -1   2  11      433.08      421.59      9.66 o 
   0   2  11       42.87       40.44      1.68 o 
   1   2  11      436.44      419.01      8.81 o 
   2   2  11      338.29      351.63      9.74 o 
   3   2  11      571.82      614.15     10.31 o 
   4   2  11       70.25       69.07      7.58 o 
   5   2  11       58.45       63.78      4.99 o 
  -5   3  11        2.57        5.18      1.75 o 
  -4   3  11        7.03        5.20      2.44 o 
  -3   3  11        3.98        1.56      1.12 o 
  -2   3  11      162.05      148.76      5.71 o 
  -1   3  11      335.87      350.99      8.73 o 
   0   3  11       35.64       35.78      3.53 o 
   1   3  11      328.45      340.87      6.62 o 
   2   3  11      167.76      161.65      4.48 o 
   3   3  11        4.39        4.25      1.34 o 
   4   3  11        7.52        5.66      2.66 o 
   5   3  11        2.75        4.59      2.55 o 
  -5   4  11       53.47       50.11      4.52 o 
  -4   4  11       30.36       31.59      3.49 o 
  -3   4  11      167.28      170.58      6.63 o 
  -2   4  11        0.51        0.94      0.81 o 
  -1   4  11      199.24      201.30      5.60 o 
   0   4  11      513.79      506.46      8.39 o 
   1   4  11      196.45      191.06      4.78 o 
   2   4  11        0.60        1.52      0.76 o 
   3   4  11      162.58      166.75      7.64 o 
   4   4  11       29.38       26.01      3.14 o 
   5   4  11       53.57       41.51      6.36 o 
  -5   5  11        6.50        7.70      2.58 o 
  -4   5  11      186.50      191.83      7.70 o 
  -3   5  11       28.84       28.78      3.19 o 
  -2   5  11      358.98      380.39      9.87 o 
  -1   5  11      203.03      203.59      5.39 o 
   0   5  11     1230.17     1312.68     16.31 o 
   1   5  11      208.20      198.92      5.01 o 
   2   5  11      362.69      377.10      9.42 o 
   3   5  11       29.68       22.49      2.75 o 
   4   5  11      189.87      180.81     10.82 o 
   5   5  11        6.04        6.37      2.75 o 
  -5   6  11       27.40       24.70      3.53 o 
  -4   6  11      467.12      491.15     13.16 o 
  -3   6  11       87.95       88.33      6.61 o 
  -2   6  11       35.76       29.29      3.97 o 
  -1   6  11       57.97       52.52      2.64 o 
   0   6  11       69.33       68.89      2.96 o 
   1   6  11       55.61       49.93      2.62 o 
   2   6  11       38.08       33.13      4.23 o 
   3   6  11       87.18       86.67      4.54 o 
   4   6  11      469.45      510.86     19.02 o 
   5   6  11       27.32       24.11      5.04 o 
  -5   7  11       31.94       44.89      5.14 o 
  -4   7  11       55.75       63.12      5.00 o 
  -3   7  11       82.96       87.03      7.46 o 
  -2   7  11       78.16       68.03      4.28 o 
  -1   7  11      516.76      535.19      9.28 o 
   0   7  11      129.39      125.05      4.08 o 
   1   7  11      511.61      513.17     12.46 o 
   2   7  11       79.02       71.20      3.97 o 
   3   7  11       78.30       77.18      4.26 o 
   4   7  11       53.61       53.76      6.85 o 
   5   7  11       30.84       38.16      6.49 o 
  -4   8  11       28.98       20.52      3.23 o 
  -3   8  11       64.58       61.77      5.40 o 
  -2   8  11        9.92        9.10      1.88 o 
  -1   8  11       68.96       65.71      4.63 o 
   0   8  11      261.09      256.45      6.17 o 
   1   8  11       67.11       64.10      3.79 o 
   2   8  11        8.81       10.68      2.02 o 
   3   8  11       65.71       54.47      6.44 o 
   4   8  11       31.35       37.29      6.17 o 
  -4   9  11       21.74       23.73      3.52 o 
  -3   9  11       91.41      104.07     13.08 o 
  -2   9  11        7.43        7.00      1.79 o 
  -1   9  11      137.64      134.88      5.65 o 
   0   9  11       94.90      102.10      4.76 o 
   1   9  11      141.03      140.41      5.76 o 
   2   9  11        8.27        7.50      1.86 o 
   3   9  11       91.10       98.97      7.99 o 
   4   9  11       21.78       20.13      4.60 o 
  -4  10  11       16.55       14.34      2.93 o 
  -3  10  11       16.88       23.06      3.36 o 
  -2  10  11       34.69       31.45      3.53 o 
  -1  10  11       33.71       28.60      3.62 o 
   0  10  11       38.53       37.78      3.47 o 
   1  10  11       30.31       25.53      2.97 o 
   2  10  11       33.84       35.10      5.29 o 
   3  10  11       17.50       15.66      3.94 o 
   4  10  11       16.49       12.18      3.87 o 
  -3  11  11        1.53        1.84      1.30 o 
  -2  11  11       59.35       55.22      4.54 o 
  -1  11  11       76.37       69.90      5.99 o 
   0  11  11      144.75      162.18      6.87 o 
   1  11  11       76.47       75.44      6.02 o 
   2  11  11       59.21       70.33      7.36 o 
   3  11  11        1.42        0.12      2.03 o 
  -3  12  11       29.88       22.91      3.71 o 
  -2  12  11       13.23       19.33      2.35 o 
  -1  12  11       12.15       16.53      2.66 o 
   0  12  11       31.10       28.35      3.34 o 
   1  12  11       13.11       13.19      3.80 o 
   2  12  11       12.97       15.16      3.89 o 
   3  12  11       29.77       24.10      5.08 o 
  -2  13  11        4.71        3.54      1.37 o 
  -1  13  11        0.03        1.13      1.35 o 
   0  13  11        0.22        2.36      1.31 o 
   1  13  11        0.01        1.87      2.02 o 
   2  13  11        4.65        4.95      2.63 o 
  -1  14  11        5.34        6.81      1.97 o 
   0  14  11       24.11       32.97      5.58 o 
   1  14  11        5.37        7.07      3.16 o 
   0   0  12        2.53        1.39      0.82 o 
   1   0  12      232.12      232.00      5.40 o 
   2   0  12      380.15      413.66      8.05 o 
   3   0  12      231.41      271.38      6.69 o 
   4   0  12       33.67       32.52      6.56 o 
   5   0  12       13.21       14.18      2.71 o 
  -5   1  12       24.84       19.73      5.14 o 
  -4   1  12       27.17       26.74      2.62 o 
  -3   1  12      238.20      229.73     10.81 o 
  -2   1  12      129.58      129.52      4.28 o 
  -1   1  12      356.03      353.09      6.89 o 
   0   1  12      699.95      743.76      8.76 o 
   1   1  12      355.25      334.95      6.71 o 
   2   1  12      124.02      118.57      3.99 o 
   3   1  12      233.94      235.58      6.13 o 
   4   1  12       27.26       27.81      3.33 o 
   5   1  12       24.62       28.16      4.26 o 
  -5   2  12       11.46       11.39      2.72 o 
  -4   2  12      120.85      127.88      4.98 o 
  -3   2  12       77.97       75.22      4.30 o 
  -2   2  12       46.34       50.84      3.68 o 
  -1   2  12      169.92      164.15      6.11 o 
   0   2  12      122.76      127.57      3.75 o 
   1   2  12      171.72      167.22      4.51 o 
   2   2  12       44.86       43.13      2.61 o 
   3   2  12       79.40       82.19      3.49 o 
   4   2  12      122.15      127.89      6.06 o 
   5   2  12       11.55       10.94      2.51 o 
  -5   3  12      118.82      129.67      6.47 o 
  -4   3  12       23.54       21.28      2.97 o 
  -3   3  12      193.79      203.42      7.50 o 
  -2   3  12      252.53      244.26      7.71 o 
  -1   3  12      455.87      462.82     10.71 o 
   0   3  12       21.86       27.22      3.80 o 
   1   3  12      459.29      461.93     13.31 o 
   2   3  12      253.08      251.80      5.92 o 
   3   3  12      202.59      217.78      7.42 o 
   4   3  12       23.43       19.38      2.87 o 
   5   3  12      119.63      113.71      9.21 o 
  -5   4  12       98.37      114.06      9.04 o 
  -4   4  12      206.20      225.46     18.62 o 
  -3   4  12      243.07      257.53     14.78 o 
  -2   4  12      231.53      252.64      8.03 o 
  -1   4  12      491.35      489.81     11.25 o 
   0   4  12       59.72       59.16      3.02 o 
   1   4  12      489.21      496.78      8.64 o 
   2   4  12      223.72      220.55      6.92 o 
   3   4  12      242.27      242.56     11.44 o 
   4   4  12      202.20      222.30      8.07 o 
   5   4  12       98.08       99.85      9.24 o 
  -5   5  12       19.72       18.88      5.35 o 
  -4   5  12       42.72       40.10      4.05 o 
  -3   5  12       17.83       11.51      2.27 o 
  -2   5  12       47.64       47.27      3.73 o 
  -1   5  12       63.71       55.47      5.24 o 
   0   5  12      185.43      190.64      5.04 o 
   1   5  12       65.49       59.42      2.83 o 
   2   5  12       44.54       46.50      3.53 o 
   3   5  12       19.36       15.98      2.42 o 
   4   5  12       43.37       32.84      5.56 o 
   5   5  12       20.27       15.77      4.53 o 
  -5   6  12       34.06       32.90      4.85 o 
  -4   6  12       17.69       23.00      4.85 o 
  -3   6  12        5.73        4.08      2.72 o 
  -2   6  12      111.58      111.23      8.95 o 
  -1   6  12       57.65       54.59      4.58 o 
   0   6  12      275.53      288.81      6.50 o 
   1   6  12       61.90       58.15      4.69 o 
   2   6  12      113.58      102.46      4.85 o 
   3   6  12        6.55        5.10      1.46 o 
   4   6  12       16.85       13.16      3.86 o 
   5   6  12       34.04       28.47      5.49 o 
  -4   7  12       39.66       42.77      4.34 o 
  -3   7  12       79.68       77.34      4.99 o 
  -2   7  12       75.94       81.37      4.64 o 
  -1   7  12       10.29       13.81      1.86 o 
   0   7  12      188.59      207.00      5.53 o 
   1   7  12       10.26       13.75      1.72 o 
   2   7  12       75.61       67.31      9.76 o 
   3   7  12       79.80       82.08      4.56 o 
   4   7  12       38.97       30.69      5.29 o 
  -4   8  12       73.13       79.36      5.89 o 
  -3   8  12       68.95       63.08      4.82 o 
  -2   8  12        8.11        5.94      1.70 o 
  -1   8  12      149.52      153.27      4.85 o 
   0   8  12      155.04      145.33      4.70 o 
   1   8  12      152.28      147.88      5.98 o 
   2   8  12        7.50        5.66      1.58 o 
   3   8  12       68.52       60.08      6.79 o 
   4   8  12       71.83       85.01      8.54 o 
  -4   9  12       19.98       15.12      2.82 o 
  -3   9  12       42.69       43.53      8.01 o 
  -2   9  12       15.37       19.08      2.89 o 
  -1   9  12      118.33      117.96      8.75 o 
   0   9  12      104.30      106.76      5.91 o 
   1   9  12      119.71      114.31      5.39 o 
   2   9  12       16.09       20.77      2.79 o 
   3   9  12       41.80       38.66      5.80 o 
   4   9  12       20.04       20.85      4.78 o 
  -3  10  12        8.82        8.08      2.71 o 
  -2  10  12       23.67       24.59      3.28 o 
  -1  10  12       15.31       12.74      1.85 o 
   0  10  12      158.04      159.88      6.53 o 
   1  10  12       15.11       13.49      2.26 o 
   2  10  12       25.23       26.26      4.75 o 
   3  10  12        8.66       12.44      3.68 o 
  -3  11  12        6.51        8.02      3.30 o 
  -2  11  12        0.79        1.02      1.20 o 
  -1  11  12       24.04       26.24      2.58 o 
   0  11  12       84.97       88.52      5.42 o 
   1  11  12       23.85       19.22      3.26 o 
   2  11  12        0.96        0.12      2.06 o 
   3  11  12        6.63        9.96      3.82 o 
  -2  12  12        9.28       11.09      2.51 o 
  -1  12  12        5.38        5.38      1.75 o 
   0  12  12       94.90       89.10      8.70 o 
   1  12  12        6.20        8.81      3.07 o 
   2  12  12        9.13        9.81      3.38 o 
  -2  13  12        5.05        3.88      1.77 o 
  -1  13  12       21.64       22.38      3.19 o 
   0  13  12      108.26      121.98      9.73 o 
   1  13  12       21.58       24.33      4.98 o 
   2  13  12        4.56       10.51      3.61 o 
   1   0  13        0.01        2.08      0.81 o 
   2   0  13        3.30        2.34      0.87 o 
   3   0  13        0.22       -0.44      0.71 o 
   4   0  13       50.19       46.43      4.31 o 
   5   0  13        1.62        5.46      2.04 o 
  -5   1  13       10.50       13.08      2.79 o 
  -4   1  13        2.54        3.27      1.22 o 
  -3   1  13      409.59      444.72     11.27 o 
  -2   1  13      733.77      758.45     12.07 o 
  -1   1  13       26.79       23.15      2.76 o 
   0   1  13       17.70       17.42      2.33 o 
   1   1  13       26.48       23.11      2.01 o 
   2   1  13      734.94      750.97     13.65 o 
   3   1  13      413.74      446.30      9.64 o 
   4   1  13        2.73        4.95      2.49 o 
   5   1  13       10.13       11.57      2.60 o 
  -5   2  13        1.03        2.26      1.71 o 
  -4   2  13       39.20       37.01      3.16 o 
  -3   2  13       96.42       90.90      4.03 o 
  -2   2  13      127.46      118.25      4.28 o 
  -1   2  13      173.52      181.63      4.96 o 
   0   2  13       79.47       80.76      4.18 o 
   1   2  13      179.21      177.62      4.89 o 
   2   2  13      125.41      117.97      4.96 o 
   3   2  13       93.59       87.76      3.75 o 
   4   2  13       37.05       35.04      5.26 o 
   5   2  13        1.13        4.62      1.79 o 
  -5   3  13       25.80       29.85      3.95 o 
  -4   3  13       19.07       16.99      2.78 o 
  -3   3  13       98.61       86.96     11.18 o 
  -2   3  13      326.09      331.64     20.15 o 
  -1   3  13      113.74      108.22      5.02 o 
   0   3  13        9.52        8.70      1.43 o 
   1   3  13      113.32      113.86      3.92 o 
   2   3  13      326.55      329.90      7.14 o 
   3   3  13       97.53       94.42      4.96 o 
   4   3  13       19.51       20.17      4.05 o 
   5   3  13       25.52       26.29      5.38 o 
  -5   4  13        7.46        9.86      3.32 o 
  -4   4  13       69.92       73.60      6.48 o 
  -3   4  13        5.90        7.74      1.89 o 
  -2   4  13       72.78       81.39      4.59 o 
  -1   4  13        3.00        2.27      1.06 o 
   0   4  13      417.35      420.92      9.04 o 
   1   4  13        4.34        2.59      0.91 o 
   2   4  13       74.56       80.25      3.39 o 
   3   4  13        6.39        5.59      1.63 o 
   4   4  13       69.04       72.63      8.07 o 
   5   4  13        7.32        7.64      2.93 o 
  -4   5  13       24.07       20.85      3.12 o 
  -3   5  13       73.24       74.05      4.81 o 
  -2   5  13       22.33       24.34      2.97 o 
  -1   5  13       41.35       42.01      3.48 o 
   0   5  13      527.13      561.06     13.88 o 
   1   5  13       42.58       45.35      2.74 o 
   2   5  13       23.78       24.76      2.86 o 
   3   5  13       72.34       68.78      4.44 o 
   4   5  13       23.56       16.51      4.58 o 
  -4   6  13        7.81        8.68      2.22 o 
  -3   6  13       96.25       96.21      5.40 o 
  -2   6  13      200.74      186.77      9.83 o 
  -1   6  13      373.46      392.38     10.44 o 
   0   6  13        0.05        1.23      0.87 o 
   1   6  13      369.21      392.49     12.54 o 
   2   6  13      200.11      190.29      6.92 o 
   3   6  13       95.87      103.69      5.28 o 
   4   6  13        7.15        1.88      2.42 o 
  -4   7  13       16.75       13.03      2.47 o 
  -3   7  13       37.54       39.67      6.23 o 
  -2   7  13      166.87      158.97     10.88 o 
  -1   7  13       10.51        9.19      1.88 o 
   0   7  13      253.36      254.35     11.90 o 
   1   7  13       11.05        7.20      1.80 o 
   2   7  13      167.66      163.68      6.53 o 
   3   7  13       39.14       36.09      4.33 o 
   4   7  13       17.33       15.77      4.03 o 
  -4   8  13       39.14       41.54      4.57 o 
  -3   8  13       12.94       13.69      2.56 o 
  -2   8  13       24.69       22.91      5.09 o 
  -1   8  13        3.01        2.45      1.15 o 
   0   8  13      158.49      148.55      4.88 o 
   1   8  13        3.18        3.14      1.32 o 
   2   8  13       23.64       29.24      3.26 o 
   3   8  13       12.62       15.50      3.78 o 
   4   8  13       41.37       49.07      6.97 o 
  -3   9  13       14.74       15.95      4.25 o 
  -2   9  13        1.77        2.48      1.25 o 
  -1   9  13       78.21       84.48      7.72 o 
   0   9  13        0.83        0.86      1.07 o 
   1   9  13       77.87       91.19      4.96 o 
   2   9  13        1.78        2.10      1.21 o 
   3   9  13       14.57       26.15      5.14 o 
  -3  10  13       12.81       16.55      3.24 o 
  -2  10  13       13.21       12.40      2.52 o 
  -1  10  13      211.19      237.33      9.95 o 
   0  10  13        2.85        1.37      1.21 o 
   1  10  13      208.64      219.45      7.98 o 
   2  10  13       13.00       12.18      3.24 o 
   3  10  13       13.40       20.91      4.64 o 
  -2  11  13       41.94       46.97      4.46 o 
  -1  11  13        6.49        6.58      2.68 o 
   0  11  13       20.74       23.86      5.00 o 
   1  11  13        6.84       11.57      2.77 o 
   2  11  13       42.70       63.11      7.32 o 
  -2  12  13       12.67       16.02      2.94 o 
  -1  12  13       38.58       30.31      5.30 o 
   0  12  13       11.09        9.02      2.20 o 
   1  12  13       37.99       34.84      5.70 o 
   2  12  13       13.19       12.23      3.85 o 
  -1  13  13        3.81        3.00      2.54 o 
   0  13  13       22.97       33.56      4.13 o 
   1  13  13        3.60        3.27      2.97 o 
   0   0  14      173.51      164.35      8.65 o 
   1   0  14       81.91       80.70      4.14 o 
   2   0  14      159.20      154.46      4.93 o 
   3   0  14       15.35       14.67      2.75 o 
   4   0  14        6.32        5.17      1.75 o 
  -4   1  14       16.63       18.41      2.37 o 
  -3   1  14       47.10       53.70      5.64 o 
  -2   1  14       88.43       82.81      3.64 o 
  -1   1  14       53.67       47.72      2.78 o 
   0   1  14        7.92        6.59      1.52 o 
   1   1  14       51.26       49.75      4.46 o 
   2   1  14       92.14       91.23      3.75 o 
   3   1  14       48.92       57.48      3.43 o 
   4   1  14       16.54       19.26      2.95 o 
  -4   2  14        0.70        2.16      1.52 o 
  -3   2  14       45.86       48.17      3.28 o 
  -2   2  14       34.12       26.29      2.36 o 
  -1   2  14      137.50      130.74      4.35 o 
   0   2  14        0.09        0.43      0.83 o 
   1   2  14      133.85      123.14      5.97 o 
   2   2  14       32.22       25.90      2.30 o 
   3   2  14       45.91       55.22      5.42 o 
   4   2  14        0.93        0.16      1.22 o 
  -4   3  14       10.74       10.87      1.98 o 
  -3   3  14       20.94       23.52      3.02 o 
  -2   3  14      137.84      132.10      7.11 o 
  -1   3  14       31.44       26.28      3.00 o 
   0   3  14       56.04       63.46      4.01 o 
   1   3  14       32.14       27.14      2.47 o 
   2   3  14      135.01      137.41      4.62 o 
   3   3  14       19.89       17.85      2.65 o 
   4   3  14       11.48       12.58      2.88 o 
  -4   4  14       74.47       77.85      5.46 o 
  -3   4  14        1.16        1.01      1.20 o 
  -2   4  14      145.52      152.14     13.82 o 
  -1   4  14      165.22      174.30      6.76 o 
   0   4  14       39.23       33.41      4.12 o 
   1   4  14      164.24      180.86      5.20 o 
   2   4  14      147.17      151.12      8.13 o 
   3   4  14        0.96        0.70      1.68 o 
   4   4  14       76.77       80.19      5.22 o 
  -4   5  14       64.10       66.18      5.27 o 
  -3   5  14       38.62       37.46      3.92 o 
  -2   5  14       58.19       59.45      4.41 o 
  -1   5  14       82.00       88.50      4.80 o 
   0   5  14       82.32       94.13      4.82 o 
   1   5  14       79.56       83.79      3.55 o 
   2   5  14       60.10       67.40     12.22 o 
   3   5  14       38.57       35.68      3.66 o 
   4   5  14       63.83       71.84      4.88 o 
  -4   6  14       33.33       30.56      3.91 o 
  -3   6  14        7.43        5.74      1.65 o 
  -2   6  14       11.29       12.62      2.29 o 
  -1   6  14       74.82       64.99      4.54 o 
   0   6  14       59.86       69.08      3.29 o 
   1   6  14       72.83       72.24      3.61 o 
   2   6  14       10.77       13.02      2.27 o 
   3   6  14        7.84        6.16      1.84 o 
   4   6  14       32.55       38.49      6.23 o 
  -4   7  14       18.23       16.77      3.06 o 
  -3   7  14        3.48       -0.11      1.72 o 
  -2   7  14       28.95       31.96      7.18 o 
  -1   7  14       42.37       48.34      4.24 o 
   0   7  14        0.22        0.54      0.79 o 
   1   7  14       44.04       48.24      3.93 o 
   2   7  14       28.48       29.08      3.28 o 
   3   7  14        3.75        5.80      1.66 o 
   4   7  14       18.43       21.30      4.63 o 
  -3   8  14        3.13        2.17      1.41 o 
  -2   8  14       35.15       30.60      3.58 o 
  -1   8  14       84.98       84.47      4.93 o 
   0   8  14       31.16       48.35      3.15 o 
   1   8  14       86.58       76.93      4.59 o 
   2   8  14       33.88       29.47      3.33 o 
   3   8  14        2.88        4.55      2.57 o 
  -3   9  14       22.68       24.13      3.52 o 
  -2   9  14        1.56        0.71      1.19 o 
  -1   9  14        8.47        8.59      2.07 o 
   0   9  14        7.36        6.47      1.78 o 
   1   9  14        8.40        6.82      1.66 o 
   2   9  14        1.50        0.15      1.17 o 
   3   9  14       23.09       24.37      5.13 o 
  -3  10  14       16.97       21.66      3.74 o 
  -2  10  14        2.82        0.62      1.09 o 
  -1  10  14       14.67       12.60      2.33 o 
   0  10  14       77.42       84.32      6.17 o 
   1  10  14       15.01       13.57      3.34 o 
   2  10  14        2.97        1.94      2.98 o 
   3  10  14       17.57       25.33      5.55 o 
  -2  11  14       11.57       13.44      2.51 o 
  -1  11  14       17.65       14.15      3.76 o 
   0  11  14       10.40       10.94      2.32 o 
   1  11  14       17.96       13.64      2.53 o 
   2  11  14       11.12       11.31      3.38 o 
  -1  12  14       27.71       37.88      5.90 o 
   0  12  14       73.68       78.26      5.45 o 
   1  12  14       27.26       33.32      3.81 o 
   1   0  15      101.27       95.77      4.90 o 
   2   0  15        1.20       -0.26      1.02 o 
   3   0  15       51.50       46.54      3.31 o 
   4   0  15        5.51        7.49      3.93 o 
  -4   1  15       34.44       35.37      4.20 o 
  -3   1  15       44.05       42.51      4.56 o 
  -2   1  15        4.12        2.99      1.02 o 
  -1   1  15       41.82       29.37      3.10 o 
   0   1  15        1.83        0.65      1.13 o 
   1   1  15       42.18       28.58      3.10 o 
   2   1  15        4.71        4.89      1.25 o 
   3   1  15       44.81       39.53      3.39 o 
   4   1  15       33.75       40.03      7.29 o 
  -4   2  15       31.84       23.91      2.74 o 
  -3   2  15       60.37       61.36      4.66 o 
  -2   2  15       39.73       36.78      2.85 o 
  -1   2  15       32.16       25.24      2.99 o 
   0   2  15      195.84      166.23      6.53 o 
   1   2  15       31.33       26.97      2.33 o 
   2   2  15       40.79       35.13      2.70 o 
   3   2  15       60.97       55.25      4.47 o 
   4   2  15       31.61       29.15      3.69 o 
  -4   3  15        6.16        9.96      1.90 o 
  -3   3  15      109.18      113.24      4.80 o 
  -2   3  15       36.77       31.70      2.72 o 
  -1   3  15       81.96       91.66      5.68 o 
   0   3  15       61.46       50.65      4.92 o 
   1   3  15       83.99       94.80      3.78 o 
   2   3  15       36.77       33.82      3.06 o 
   3   3  15      107.37      113.33      6.11 o 
   4   3  15        6.20        8.52      4.08 o 
  -4   4  15       13.27       16.83      2.91 o 
  -3   4  15       15.81       15.03      2.64 o 
  -2   4  15       31.53       42.00      6.32 o 
  -1   4  15       40.38       35.48      4.76 o 
   0   4  15      134.67      144.73      8.62 o 
   1   4  15       42.02       31.48      2.52 o 
   2   4  15       31.58       35.17      3.50 o 
   3   4  15       16.06       15.33      2.53 o 
   4   4  15       13.62       17.09      2.89 o 
  -4   5  15       25.05       26.36      3.73 o 
  -3   5  15        1.67        3.47      1.61 o 
  -2   5  15        0.38        0.76      1.16 o 
  -1   5  15       16.28       16.00      2.60 o 
   0   5  15        1.90       -0.31      1.17 o 
   1   5  15       16.01       16.76      1.97 o 
   2   5  15        0.39       -0.08      1.06 o 
   3   5  15        1.94        3.82      1.65 o 
   4   5  15       24.88       28.22      3.53 o 
  -4   6  15       22.71       23.30      3.60 o 
  -3   6  15       20.02       26.99      3.54 o 
  -2   6  15        1.71        3.54      1.41 o 
  -1   6  15       94.27       96.04      7.15 o 
   0   6  15        0.73        2.24      1.31 o 
   1   6  15       94.01       92.67      4.16 o 
   2   6  15        1.86        0.88      1.70 o 
   3   6  15       19.20       23.24      4.35 o 
   4   6  15       22.62       18.26      4.63 o 
  -3   7  15        0.51        1.57      1.67 o 
  -2   7  15        4.71        6.19      1.80 o 
  -1   7  15       27.00       29.16      3.45 o 
   0   7  15       10.92       12.75      2.33 o 
   1   7  15       27.28       23.82      3.03 o 
   2   7  15        5.18        5.35      1.72 o 
   3   7  15        0.54       -0.58      1.12 o 
  -3   8  15        4.94        5.06      5.24 o 
  -2   8  15        3.81        3.36      1.46 o 
  -1   8  15       20.30       16.78      2.76 o 
   0   8  15       80.27       80.20      4.86 o 
   1   8  15       20.20       20.26      2.86 o 
   2   8  15        3.90        5.57      1.74 o 
   3   8  15        4.43       -1.50      2.20 o 
  -3   9  15       21.94       19.81      3.20 o 
  -2   9  15        9.34        7.85      2.12 o 
  -1   9  15       22.48       29.59      3.59 o 
   0   9  15        0.93       -0.95      1.46 o 
   1   9  15       21.17       27.56      5.64 o 
   2   9  15        9.02       10.42      2.23 o 
   3   9  15       22.09       24.42      4.92 o 
  -2  10  15        2.30        0.34      1.33 o 
  -1  10  15       28.68       26.49      3.51 o 
   0  10  15      100.64      131.47      9.34 o 
   1  10  15       29.65       25.23      3.29 o 
   2  10  15        2.42        5.71      2.79 o 
  -1  11  15        0.64        0.84      1.93 o 
   0  11  15        0.55        3.59      2.41 o 
   1  11  15        0.76        2.77      1.56 o 
   0   0  16        0.61        2.29      1.83 o 
   1   0  16       60.17       52.08      4.12 o 
   2   0  16       79.53       76.36      3.68 o 
   3   0  16       40.63       38.49      3.15 o 
   4   0  16        2.44        2.32      1.67 o 
  -4   1  16       31.69       33.11      4.14 o 
  -3   1  16       15.78       15.96      2.17 o 
  -2   1  16       21.90       29.74      2.68 o 
  -1   1  16      138.79      135.09      7.02 o 
   0   1  16       16.13        9.11      1.94 o 
   1   1  16      137.16      136.18      6.08 o 
   2   1  16       22.46       23.79      2.43 o 
   3   1  16       15.28       17.29      2.14 o 
   4   1  16       31.44       34.90      4.15 o 
  -4   2  16        0.35        1.57      1.32 o 
  -3   2  16       21.25       20.79      2.51 o 
  -2   2  16        1.07        3.81      1.18 o 
  -1   2  16       22.57       24.68      3.13 o 
   0   2  16        4.29        4.45      1.44 o 
   1   2  16       23.25       23.33      2.99 o 
   2   2  16        1.27        1.18      0.89 o 
   3   2  16       21.80       19.83      2.91 o 
   4   2  16        0.34        2.95      1.48 o 
  -4   3  16        9.98       14.51      3.08 o 
  -3   3  16        3.48        2.54      1.12 o 
  -2   3  16       26.60       33.24      3.63 o 
  -1   3  16       45.04       41.71      3.85 o 
   0   3  16        0.55        1.76      1.15 o 
   1   3  16       44.57       41.05      5.40 o 
   2   3  16       25.77       27.87      2.59 o 
   3   3  16        3.49        6.35      3.71 o 
   4   3  16        9.98       13.95      2.59 o 
  -3   4  16       13.37       13.27      2.03 o 
  -2   4  16        2.48        1.60      2.84 o 
  -1   4  16        3.96        3.54      1.41 o 
   0   4  16        4.22        1.18      1.16 o 
   1   4  16        4.21        3.88      1.43 o 
   2   4  16        2.50        3.39      1.36 o 
   3   4  16       13.57       13.61      2.49 o 
  -3   5  16       15.56       17.41      3.06 o 
  -2   5  16       12.97       11.72      2.24 o 
  -1   5  16       15.05       15.08      2.51 o 
   0   5  16       19.09       12.74      2.33 o 
   1   5  16       14.99       16.16      2.57 o 
   2   5  16       13.16       11.60      2.31 o 
   3   5  16       15.05       16.39      2.72 o 
  -3   6  16       34.94       41.51      4.41 o 
  -2   6  16        5.42        8.09      2.01 o 
  -1   6  16       25.87       36.66      3.88 o 
   0   6  16       16.80       25.54      5.69 o 
   1   6  16       25.74       42.80     12.69 o 
   2   6  16        5.20        4.74      1.59 o 
   3   6  16       34.80       45.02      4.33 o 
  -3   7  16        4.58        5.71      3.75 o 
  -2   7  16        3.32        3.28      2.20 o 
  -1   7  16       13.26       10.35      2.18 o 
   0   7  16        0.01        0.62      0.95 o 
   1   7  16       13.61       16.83      2.74 o 
   2   7  16        3.38        2.65      1.44 o 
   3   7  16        4.89        7.61      3.27 o 
  -2   8  16      109.48      139.73      7.04 o 
  -1   8  16        5.25        3.37      1.52 o 
   0   8  16        1.24        1.34      1.04 o 
   1   8  16        5.09        5.77      1.79 o 
   2   8  16      110.12      138.90      9.51 o 
  -2   9  16       10.63       12.48      2.67 o 
  -1   9  16        0.93        0.33      1.06 o 
   0   9  16       19.40        8.38      3.11 o 
   1   9  16        0.78        1.30      1.30 o 
   2   9  16       11.03        9.48      2.24 o 
  -1  10  16       17.40       21.99      3.32 o 
   0  10  16        0.25        0.22      1.61 o 
   1  10  16       17.12       23.02      3.90 o 
   1   0  17        0.17        0.12      1.50 o 
   2   0  17       24.35       29.88      3.50 o 
   3   0  17       17.66       18.88      2.36 o 
  -3   1  17        5.10        6.35      1.46 o 
  -2   1  17       35.28       37.15      3.89 o 
  -1   1  17       20.56       24.67      3.50 o 
   0   1  17       88.85       82.27      6.81 o 
   1   1  17       20.56       19.34      2.78 o 
   2   1  17       34.33       29.28      3.39 o 
   3   1  17        5.27        5.95      1.76 o 
  -3   2  17        9.59        6.33      1.72 o 
  -2   2  17       22.16       17.26      2.83 o 
  -1   2  17        5.72        1.69      1.16 o 
   0   2  17        0.42        0.76      1.06 o 
   1   2  17        5.94        1.43      1.76 o 
   2   2  17       22.69       16.18      2.61 o 
   3   2  17        9.95       11.77      2.35 o 
  -3   3  17        6.94        9.47      1.78 o 
  -2   3  17        1.51        1.91      1.29 o 
  -1   3  17       32.40       26.74      3.40 o 
   0   3  17       22.95       34.01      3.64 o 
   1   3  17       31.86       33.86      3.82 o 
   2   3  17        1.50        1.87      1.02 o 
   3   3  17        6.87        9.51      2.15 o 
  -3   4  17        8.43        8.63      1.76 o 
  -2   4  17       19.19       17.76      5.02 o 
  -1   4  17       18.87       26.79      3.42 o 
   0   4  17       19.25       22.60      3.04 o 
   1   4  17       19.27       22.75      3.97 o 
   2   4  17       19.79       21.84      3.05 o 
   3   4  17        8.33       12.62      2.34 o 
  -3   5  17        0.01       -1.07      3.16 o 
  -2   5  17       25.99       25.18      3.43 o 
  -1   5  17        4.53        4.31      1.90 o 
   0   5  17       60.74       51.58      4.37 o 
   1   5  17        4.90        7.61      1.81 o 
   2   5  17       25.24       26.49      3.38 o 
   3   5  17        0.02       -0.30      1.23 o 
  -3   6  17       12.81       11.72      2.41 o 
  -2   6  17       12.94       10.13      2.39 o 
  -1   6  17        2.00        3.08      1.32 o 
   0   6  17       23.48       24.71      3.27 o 
   1   6  17        2.17       -2.04      1.36 o 
   2   6  17       12.82       11.16      2.37 o 
   3   6  17       13.21       10.93      3.70 o 
  -2   7  17        4.31        4.23      1.53 o 
  -1   7  17        0.50        1.09      1.01 o 
   0   7  17       21.74       17.27      2.72 o 
   1   7  17        0.51       -1.04      1.55 o 
   2   7  17        4.73        5.65      1.79 o 
  -2   8  17        5.81        6.13      1.96 o 
  -1   8  17       37.95       40.45      5.07 o 
   0   8  17        2.80        4.24      2.32 o 
   1   8  17       38.07       33.82      5.66 o 
   2   8  17        5.53        5.15      2.31 o 
  -1   9  17        3.62        2.50      1.52 o 
   0   9  17        5.88        2.76      2.10 o 
   1   9  17        3.62        2.57      2.16 o 
   0   0  18       11.58        5.73      2.32 o 
   1   0  18        6.14        3.51      1.48 o 
   2   0  18        4.15        2.78      1.44 o 
   3   0  18        3.46        2.69      2.13 o 
  -3   1  18        1.87        2.86      2.23 o 
  -2   1  18       34.84       46.65      4.43 o 
  -1   1  18        2.69        2.30      1.20 o 
   0   1  18       46.99       53.02      4.46 o 
   1   1  18        2.77        3.05      1.29 o 
   2   1  18       34.95       51.21      6.23 o 
   3   1  18        2.04        5.46      1.83 o 
  -3   2  18        0.09        1.42      1.32 o 
  -2   2  18        4.24        5.63      1.57 o 
  -1   2  18        0.83        2.07      3.53 o 
   0   2  18        1.40        0.22      0.99 o 
   1   2  18        0.90        2.73      1.20 o 
   2   2  18        4.26        5.43      2.40 o 
   3   2  18        0.14        0.00      1.34 o 
  -3   3  18       13.55       22.57      3.50 o 
  -2   3  18       26.47       25.67      7.05 o 
  -1   3  18        9.38       11.42      2.30 o 
   0   3  18       31.66       23.39      3.24 o 
   1   3  18        9.19        4.03      1.51 o 
   2   3  18       25.71       25.79      3.19 o 
   3   3  18       13.24       16.05      2.86 o 
  -2   4  18        1.19        0.19      2.51 o 
  -1   4  18       28.78       33.52      3.90 o 
   0   4  18        0.80       -0.25      1.04 o 
   1   4  18       29.25       30.79      4.37 o 
   2   4  18        1.13       -0.01      1.63 o 
  -2   5  18       22.68       34.39      4.09 o 
  -1   5  18        7.95        8.08      1.90 o 
   0   5  18        0.02        1.79      2.00 o 
   1   5  18        7.68        2.72      1.45 o 
   2   5  18       22.40       31.87      5.57 o 
  -2   6  18       26.08       27.01      3.72 o 
  -1   6  18       25.53       35.19      4.10 o 
   0   6  18        7.96        7.57      2.47 o 
   1   6  18       25.22       27.57      5.23 o 
   2   6  18       26.10       28.10      5.23 o 
  -1   7  18       45.22       52.10     11.89 o 
   0   7  18        0.37        1.95      1.32 o 
   1   7  18       44.93       43.60      6.39 o 
   0   8  18        6.50       11.96      3.68 o 
   1   0  19        2.46        0.51      1.19 o 
   2   0  19        3.64        7.05      2.95 o 
  -2   1  19        1.39        1.53      2.09 o 
  -1   1  19       35.14       50.89      4.65 o 
   0   1  19        3.08        1.74      1.15 o 
   1   1  19       34.79       44.27      4.38 o 
   2   1  19        1.26        0.27      1.16 o 
  -2   2  19       23.92       22.91      3.36 o 
  -1   2  19        4.83        6.33      2.01 o 
   0   2  19       46.56       40.90      4.20 o 
   1   2  19        5.24        4.04      1.52 o 
   2   2  19       24.23       24.78      3.53 o 
  -2   3  19        5.53        6.82      2.20 o 
  -1   3  19        8.61       13.60      2.60 o 
   0   3  19       11.37       16.57      2.81 o 
   1   3  19        8.28        6.91      1.81 o 
   2   3  19        5.84       10.91      3.37 o 
  -2   4  19        0.66        0.32      1.28 o 
  -1   4  19       41.77       45.85      4.53 o 
   0   4  19       14.59       11.62      2.41 o 
   1   4  19       41.42       52.09      6.34 o 
   2   4  19        0.68        1.24      1.85 o 
  -1   5  19       10.04        8.61      4.63 o 
   0   5  19        0.62        3.13      1.55 o 
   1   5  19       10.28        8.07      4.43 o 
  -1   6  19        5.70        6.17      1.96 o 
   0   6  19       10.94        9.02      2.15 o 
   1   6  19        5.61        5.25      2.20 o 
   0   0  20       21.00       25.61      5.05 o 
   1   0  20        4.40        2.36      3.41 o 
  -1   1  20       20.30       19.48      3.14 o 
   0   1  20       43.86       56.98      4.98 o 
   1   1  20       20.31       24.76      4.32 o 
  -1   2  20       11.64       18.13      3.05 o 
   0   2  20       43.74       61.97      6.02 o 
   1   2  20       11.86       14.49      3.17 o 
  -1   3  20       17.65       26.90      3.73 o 
   0   3  20       17.46       16.55      2.96 o 
   1   3  20       17.83       18.38      3.14 o 
   0   4  20       13.15       14.18      3.83 o 
                                                 
